# Supplementary material for: {μ-6,6′-Dimeth­oxy-2,2′-[1,2-phenyl­ene­bis(nitrilo­methyl­idyne)]diphenolato}methano­lcopper(II)sodium(I)
Source: Acta Crystallogr Sect E Struct Rep Online. 2008 Apr 4;64(Pt 5):m625. doi: 10.1107/S1600536808008453 (PMC2961150; doi:10.1107/S1600536808008453)
Supplement: Supplementary file 1 [file e-64-0m625-sup1.cif]

##############################################################################
###                                                                        ###
###        Electronic paper (Acta Crystallographica Section E)             ###
###                                                                        ###
##############################################################################
#                                                                            #
# This CIF contains the data in a paper accepted for publication in Acta     #
# Crystallographica Section E. It conforms to the requirements of Notes      #
# for Authors for Section E, and has been peer reviewed under the auspices   #
# of the IUCr Commission on Journals.                                        #
#                                                                            #
# Full details of the Crystallographic Information File format               #
# are given in the paper "The Crystallographic Information File (CIF):       #
# a New Standard Archive File for Crystallography" by S. R. Hall, F. H.      #
# Allen and I. D. Brown [Acta Cryst. (1991), A47, 655-685].                  #
#                                                                            #
# The current version of the core CIF dictionary is obtainable from          #
# ftp://ftp.iucr.org/pub/cif_core.dic. The current version number is 2.4.    #
#                                                                            #
# Software is freely available for graphical display of the structure(s) in  #
# this CIF.  For information consult the CIF home page http://www.iucr.org/  #
# cif/home.html                                                              #
#                                                                            #
# This file may be used for bona fide research purposes within the           #
# scientific community so long as proper attribution is given to the journal # 
# article from which it was obtained.                                        #
#                                                                            #
##############################################################################
                                             
data_I
_audit_creation_method     SHELXL-97
_chemical_name_systematic
;
{\m-6,6'-Dimethoxy-2,2'-[1,2-
phenylenebis(nitrilomethylidyne)]diphenolato}methanolcopper(II)sodium(I)
;
_chemical_name_common     ?
_chemical_formula_moiety     'C23 H22 Cl Cu N2 Na O5'
_chemical_formula_sum     'C23 H22 Cl Cu N2 Na O5'
_chemical_formula_iupac     '[Na Cu (C22 H18 N2 O4) Cl (C H4 O)]'
_chemical_formula_weight     528.41
_chemical_melting_point     ?
_symmetry_cell_setting     monoclinic
_symmetry_space_group_name_H-M     'P 21/n'
_symmetry_space_group_name_Hall     '-P 2yn'
loop_
    _symmetry_equiv_pos_as_xyz
    'x, y, z'
    '-x+1/2, y+1/2, -z+1/2'
    '-x, -y, -z'
    'x-1/2, -y-1/2, z-1/2'
_cell_length_a     11.7986(2)
_cell_length_b     7.9657(2)
_cell_length_c     23.8291(3)
_cell_angle_alpha     90.00
_cell_angle_beta     93.283(2)
_cell_angle_gamma     90.00
_cell_volume     2235.88(7)
_cell_formula_units_Z     4
_cell_measurement_reflns_used     3689
_cell_measurement_theta_min     2.24
_cell_measurement_theta_max     26.56
_cell_measurement_temperature     295(2)
_exptl_crystal_description     block
_exptl_crystal_colour     brown
_exptl_crystal_size_max     0.22
_exptl_crystal_size_mid     0.18
_exptl_crystal_size_min     0.12
_exptl_crystal_density_diffrn     1.570
_exptl_crystal_density_meas     ?
_exptl_crystal_density_method     'not measured'
_exptl_crystal_F_000     1084
_exptl_absorpt_coefficient_mu     1.155
_exptl_absorpt_correction_type     multi-scan
_exptl_absorpt_process_details     '(SADABS; Sheldrick, 2004)'
_exptl_absorpt_correction_T_min     0.7853
_exptl_absorpt_correction_T_max     0.8739
_exptl_special_details
;
;
_diffrn_ambient_temperature     295(2)
_diffrn_radiation_type     MoK\a
_diffrn_radiation_wavelength     0.71073
_diffrn_radiation_source     'fine-focus sealed tube'
_diffrn_radiation_monochromator     graphite
_diffrn_measurement_device_type     'Bruker APEX CCD area-detector'
_diffrn_measurement_method     '\f and \w'
_diffrn_detector_area_resol_mean     0
_diffrn_reflns_number     20679
_diffrn_reflns_av_R_equivalents     0.0181
_diffrn_reflns_av_sigmaI/netI     0.0142
_diffrn_reflns_theta_min     1.71
_diffrn_reflns_theta_max     26.50
_diffrn_reflns_theta_full     26.50
_diffrn_measured_fraction_theta_max     1.000
_diffrn_measured_fraction_theta_full     1.000
_diffrn_reflns_limit_h_min     -14
_diffrn_reflns_limit_h_max     14
_diffrn_reflns_limit_k_min     -10
_diffrn_reflns_limit_k_max     10
_diffrn_reflns_limit_l_min     -27
_diffrn_reflns_limit_l_max     29
_diffrn_standards_number     0
_diffrn_standards_interval_count     0
_diffrn_standards_interval_time     0
_diffrn_standards_decay_%     ?
_refine_special_details
;
Refinement of <i>F</i>^2^ against ALL reflections. The weighted <i>R</i>-factor
<i>wR</i> and goodness of fit <i>S</i> are based on <i>F</i>^2^, conventional
<i>R</i>-factors <i>R</i> are based on <i>F</i>, with <i>F</i> set to zero for
negative <i>F</i>^2^. The threshold expression of <i>F</i>^2^ >
\s(<i>F</i>^2^) is used only for calculating <i>R</i>-factors(gt) <i>etc</i>.
and is not relevant to the choice of reflections for refinement.
<i>R</i>-factors based on <i>F</i>^2^ are statistically about twice as large
as those based on <i>F</i>, and <i>R</i>- factors based on ALL data will be
even larger.
;
_reflns_number_total     4620
_reflns_number_gt     3958
_reflns_threshold_expression     I>2\s(I)
_refine_ls_structure_factor_coef     Fsqd
_refine_ls_matrix_type     full
_refine_ls_R_factor_all     0.0338
_refine_ls_R_factor_gt     0.0278
_refine_ls_wR_factor_gt     0.0784
_refine_ls_wR_factor_ref     0.0831
_refine_ls_goodness_of_fit_ref     1.023
_refine_ls_restrained_S_all     1.023
_refine_ls_number_reflns     4620
_refine_ls_number_parameters     302
_refine_ls_number_restraints     1
_refine_ls_hydrogen_treatment     mixed
_refine_ls_weighting_scheme     calc
_refine_ls_weighting_details
         'calc w=1/[\s^2^(Fo^2^)+(0.0451P)^2^+1.0557P] where P=(Fo^2^+2Fc^2^)/3'
_atom_sites_solution_hydrogens     geom
_atom_sites_solution_primary     direct
_atom_sites_solution_secondary     difmap
_refine_ls_shift/su_max     0.001
_refine_ls_shift/su_mean     0.000
_refine_diff_density_max     0.386
_refine_diff_density_min     -0.245
_refine_ls_extinction_method     none
_refine_ls_extinction_coef     ?
loop_
    _atom_type_symbol
    _atom_type_description
    _atom_type_scat_dispersion_real
    _atom_type_scat_dispersion_imag
    _atom_type_scat_source
    'C' 'C' 0.0033 0.0016
                         'International Tables Vol C Tables 4.2.6.8 and 6.1.1.4'
    'H' 'H' 0.0000 0.0000
                         'International Tables Vol C Tables 4.2.6.8 and 6.1.1.4'
    'N' 'N' 0.0061 0.0033
                         'International Tables Vol C Tables 4.2.6.8 and 6.1.1.4'
    'O' 'O' 0.0106 0.0060
                         'International Tables Vol C Tables 4.2.6.8 and 6.1.1.4'
    'Cl' 'Cl' 0.1484 0.1585
                         'International Tables Vol C Tables 4.2.6.8 and 6.1.1.4'
    'Na' 'Na' 0.0362 0.0249
                         'International Tables Vol C Tables 4.2.6.8 and 6.1.1.4'
    'Cu' 'Cu' 0.3201 1.2651
                         'International Tables Vol C Tables 4.2.6.8 and 6.1.1.4'
_computing_data_collection     'SMART (Bruker, 2001)'
_computing_cell_refinement     'SAINT (Bruker, 2001)'
_computing_data_reduction     'SAINT (Bruker, 2001)'
_computing_structure_solution     'SHELXTL (Sheldrick, 2008)'
_computing_structure_refinement     'SHELXTL (Sheldrick, 2008)'
_computing_molecular_graphics     'SHELXTL (Sheldrick, 2008)'
_computing_publication_material
                                  'SHELXTL (Sheldrick, 2008) and local programs'
loop_
    _atom_site_type_symbol
    _atom_site_label
    _atom_site_fract_x
    _atom_site_fract_y
    _atom_site_fract_z
    _atom_site_U_iso_or_equiv
    _atom_site_adp_type
    _atom_site_calc_flag
    _atom_site_refinement_flags
    _atom_site_occupancy
    _atom_site_disorder_assembly
    _atom_site_disorder_group
    Cu Cu1 0.245877(17) 0.00018(3) 0.488480(9) 0.03216(8) Uani d . 1 . .
    Na Na1 0.28232(7) -0.09373(11) 0.62911(3) 0.0476(2) Uani d . 1 . .
    N N1 0.32603(13) -0.03020(18) 0.42070(6) 0.0325(3) Uani d . 1 . .
    N N2 0.14259(12) 0.13666(19) 0.44095(6) 0.0343(3) Uani d . 1 . .
    O O1 0.45834(12) -0.3066(2) 0.61004(6) 0.0500(4) Uani d . 1 . .
    O O2 0.34391(10) -0.14186(16) 0.53338(5) 0.0364(3) Uani d . 1 . .
    O O3 0.16904(11) 0.04016(17) 0.55486(5) 0.0387(3) Uani d . 1 . .
    O O4 0.10358(13) 0.0706(2) 0.65442(6) 0.0577(4) Uani d . 1 . .
    O O5 0.20263(19) -0.3239(2) 0.67333(9) 0.0760(5) Uani d D 1 . .
    Cl Cl1 0.39839(5) 0.09785(10) 0.70798(3) 0.0707(2) Uani d . 1 . .
    C C1 0.5137(2) -0.4081(4) 0.65277(10) 0.0664(7) Uani d . 1 . .
    H H1A 0.4732 -0.4008 0.6865 0.100 Uiso calc R 1 . .
    H H1B 0.5900 -0.3690 0.6602 0.100 Uiso calc R 1 . .
    H H1C 0.5150 -0.5227 0.6404 0.100 Uiso calc R 1 . .
    C C2 0.50487(15) -0.3024(2) 0.55889(8) 0.0358(4) Uani d . 1 . .
    C C3 0.60488(16) -0.3766(2) 0.54631(9) 0.0410(4) Uani d . 1 . .
    H H3 0.6460 -0.4385 0.5736 0.049 Uiso calc R 1 . .
    C C4 0.64579(16) -0.3597(2) 0.49238(9) 0.0427(4) Uani d . 1 . .
    H H4 0.7142 -0.4096 0.4842 0.051 Uiso calc R 1 . .
    C C5 0.58578(15) -0.2708(2) 0.45224(9) 0.0382(4) Uani d . 1 . .
    H H5 0.6142 -0.2593 0.4168 0.046 Uiso calc R 1 . .
    C C6 0.48040(14) -0.1950(2) 0.46330(8) 0.0324(4) Uani d . 1 . .
    C C7 0.43811(14) -0.2087(2) 0.51781(7) 0.0308(4) Uani d . 1 . .
    C C8 0.42240(14) -0.1073(2) 0.41826(7) 0.0334(4) Uani d . 1 . .
    H H8 0.4566 -0.1051 0.3841 0.040 Uiso calc R 1 . .
    C C9 0.27193(15) 0.0517(2) 0.37354(8) 0.0360(4) Uani d . 1 . .
    C C10 0.30926(19) 0.0474(3) 0.31902(9) 0.0488(5) Uani d . 1 . .
    H H10 0.3754 -0.0099 0.3116 0.059 Uiso calc R 1 . .
    C C11 0.2474(2) 0.1286(3) 0.27618(9) 0.0604(6) Uani d . 1 . .
    H H11 0.2718 0.1248 0.2398 0.072 Uiso calc R 1 . .
    C C12 0.1496(2) 0.2153(3) 0.28688(10) 0.0603(6) Uani d . 1 . .
    H H12 0.1087 0.2693 0.2576 0.072 Uiso calc R 1 . .
    C C13 0.11237(18) 0.2224(3) 0.34051(9) 0.0506(5) Uani d . 1 . .
    H H13 0.0468 0.2818 0.3475 0.061 Uiso calc R 1 . .
    C C14 0.17298(15) 0.1405(2) 0.38442(8) 0.0371(4) Uani d . 1 . .
    C C15 0.05522(15) 0.2153(2) 0.45833(8) 0.0395(4) Uani d . 1 . .
    H H15 0.0102 0.2733 0.4315 0.047 Uiso calc R 1 . .
    C C16 0.02163(15) 0.2213(2) 0.51487(9) 0.0391(4) Uani d . 1 . .
    C C17 -0.07586(17) 0.3182(3) 0.52576(11) 0.0521(5) Uani d . 1 . .
    H H17 -0.1154 0.3727 0.4962 0.063 Uiso calc R 1 . .
    C C18 -0.11214(19) 0.3325(3) 0.57844(11) 0.0603(6) Uani d . 1 . .
    H H18 -0.1764 0.3958 0.5847 0.072 Uiso calc R 1 . .
    C C19 -0.05333(18) 0.2524(3) 0.62352(10) 0.0545(6) Uani d . 1 . .
    H H19 -0.0778 0.2646 0.6597 0.065 Uiso calc R 1 . .
    C C20 0.04028(16) 0.1560(3) 0.61461(9) 0.0429(4) Uani d . 1 . .
    C C21 0.08043(14) 0.1367(2) 0.55956(8) 0.0356(4) Uani d . 1 . .
    C C22 0.0796(2) 0.0956(4) 0.71220(9) 0.0702(7) Uani d . 1 . .
    H H22A 0.1302 0.0282 0.7358 0.105 Uiso calc R 1 . .
    H H22B 0.0026 0.0635 0.7177 0.105 Uiso calc R 1 . .
    H H22C 0.0899 0.2118 0.7218 0.105 Uiso calc R 1 . .
    C C23 0.2056(3) -0.4837(4) 0.64857(15) 0.0820(9) Uani d . 1 . .
    H H23A 0.1700 -0.5636 0.6721 0.123 Uiso calc R 1 . .
    H H23B 0.2831 -0.5160 0.6444 0.123 Uiso calc R 1 . .
    H H23C 0.1658 -0.4807 0.6123 0.123 Uiso calc R 1 . .
    H H5A 0.172(4) -0.335(6) 0.7048(10) 0.161(19) Uiso d D 1 . .
loop_
    _atom_site_aniso_label
    _atom_site_aniso_U_11
    _atom_site_aniso_U_22
    _atom_site_aniso_U_33
    _atom_site_aniso_U_12
    _atom_site_aniso_U_13
    _atom_site_aniso_U_23
    Cu1 0.02835(13) 0.03863(14) 0.02980(13) 0.00368(8) 0.00441(8) 0.00103(8)
    Na1 0.0472(4) 0.0560(5) 0.0399(4) -0.0035(4) 0.0041(3) 0.0006(4)
    N1 0.0334(8) 0.0340(8) 0.0302(8) -0.0024(6) 0.0040(6) 0.0005(6)
    N2 0.0304(7) 0.0360(8) 0.0364(8) -0.0001(6) 0.0008(6) 0.0012(6)
    O1 0.0527(8) 0.0636(9) 0.0337(7) 0.0093(7) 0.0017(6) 0.0075(7)
    O2 0.0328(6) 0.0442(7) 0.0327(6) 0.0075(5) 0.0062(5) 0.0032(5)
    O3 0.0327(6) 0.0502(7) 0.0337(7) 0.0075(6) 0.0069(5) -0.0006(6)
    O4 0.0513(9) 0.0869(12) 0.0361(7) 0.0088(8) 0.0126(6) -0.0058(8)
    O5 0.0989(15) 0.0591(11) 0.0731(13) -0.0056(10) 0.0331(11) 0.0029(10)
    Cl1 0.0488(3) 0.1063(5) 0.0580(3) -0.0131(3) 0.0121(3) -0.0248(4)
    C1 0.0759(17) 0.0821(18) 0.0401(12) 0.0095(14) -0.0066(11) 0.0158(12)
    C2 0.0365(9) 0.0344(9) 0.0361(9) -0.0024(7) -0.0001(7) -0.0008(7)
    C3 0.0361(9) 0.0351(9) 0.0506(11) 0.0030(8) -0.0073(8) 0.0010(8)
    C4 0.0317(9) 0.0386(10) 0.0580(12) 0.0041(8) 0.0054(8) -0.0057(9)
    C5 0.0340(9) 0.0352(9) 0.0463(11) -0.0007(7) 0.0104(8) -0.0040(8)
    C6 0.0309(8) 0.0287(8) 0.0381(9) -0.0024(7) 0.0059(7) -0.0036(7)
    C7 0.0292(8) 0.0284(8) 0.0349(9) -0.0024(7) 0.0015(7) -0.0024(7)
    C8 0.0343(9) 0.0343(9) 0.0323(9) -0.0037(7) 0.0081(7) -0.0028(7)
    C9 0.0361(9) 0.0382(9) 0.0336(9) -0.0056(8) 0.0000(7) 0.0024(8)
    C10 0.0486(12) 0.0625(13) 0.0356(10) 0.0021(10) 0.0063(9) 0.0027(10)
    C11 0.0619(14) 0.0848(17) 0.0345(11) -0.0027(13) 0.0040(10) 0.0124(11)
    C12 0.0591(14) 0.0755(16) 0.0450(12) 0.0012(12) -0.0069(10) 0.0210(12)
    C13 0.0440(11) 0.0599(13) 0.0472(12) 0.0038(10) -0.0029(9) 0.0123(10)
    C14 0.0352(9) 0.0388(10) 0.0372(9) -0.0050(7) -0.0001(7) 0.0038(8)
    C15 0.0322(9) 0.0384(10) 0.0474(11) 0.0013(7) -0.0018(8) 0.0050(8)
    C16 0.0293(9) 0.0369(9) 0.0516(11) -0.0008(7) 0.0056(8) -0.0034(9)
    C17 0.0375(10) 0.0491(12) 0.0702(15) 0.0103(9) 0.0072(10) 0.0008(11)
    C18 0.0408(11) 0.0566(13) 0.0852(18) 0.0111(10) 0.0194(12) -0.0115(13)
    C19 0.0432(11) 0.0598(13) 0.0627(14) -0.0020(10) 0.0216(10) -0.0168(12)
    C20 0.0348(9) 0.0482(11) 0.0466(11) -0.0054(8) 0.0102(8) -0.0108(9)
    C21 0.0270(8) 0.0378(9) 0.0428(10) -0.0051(7) 0.0074(7) -0.0071(8)
    C22 0.0670(15) 0.108(2) 0.0375(12) -0.0051(15) 0.0183(11) -0.0125(13)
    C23 0.083(2) 0.0695(19) 0.093(2) -0.0177(15) 0.0020(18) -0.0110(15)
_geom_special_details
;
All e.s.d.'s (except the e.s.d. in the dihedral angle between two l.s. planes)
are estimated using the full covariance matrix. The cell e.s.d.'s are taken
into account individually in the estimation of e.s.d.'s in distances, angles
and torsion angles; correlations between e.s.d.'s in cell parameters are only
used when they are defined by crystal symmetry. An approximate (isotropic)
treatment of cell e.s.d.'s is used for estimating e.s.d.'s involving l.s.
planes.
;
loop_
    _geom_bond_atom_site_label_1
    _geom_bond_atom_site_label_2
    _geom_bond_site_symmetry_2
    _geom_bond_distance
    _geom_bond_publ_flag
    Cu1 O3 . 1.8947(13) ?
    Cu1 O2 . 1.9029(12) ?
    Cu1 N1 . 1.9331(15) ?
    Cu1 N2 . 1.9472(15) ?
    Cu1 Na1 . 3.4363(8) ?
    Na1 O5 . 2.339(2) ?
    Na1 O3 . 2.4047(15) ?
    Na1 O2 . 2.4633(14) ?
    Na1 O4 . 2.5828(17) ?
    Na1 Cl1 . 2.7279(10) ?
    Na1 O1 . 2.7392(17) ?
    N1 C8 . 1.297(2) ?
    N1 C9 . 1.419(2) ?
    N2 C15 . 1.295(2) ?
    N2 C14 . 1.414(2) ?
    O1 C2 . 1.365(2) ?
    O1 C1 . 1.429(3) ?
    O2 C7 . 1.305(2) ?
    O3 C21 . 1.308(2) ?
    O4 C20 . 1.356(3) ?
    O4 C22 . 1.435(2) ?
    O5 C23 . 1.404(3) ?
    O5 H5A . 0.86(3) ?
    C1 H1A . 0.9600 ?
    C1 H1B . 0.9600 ?
    C1 H1C . 0.9600 ?
    C2 C3 . 1.368(3) ?
    C2 C7 . 1.431(3) ?
    C3 C4 . 1.405(3) ?
    C3 H3 . 0.9300 ?
    C4 C5 . 1.356(3) ?
    C4 H4 . 0.9300 ?
    C5 C6 . 1.420(2) ?
    C5 H5 . 0.9300 ?
    C6 C7 . 1.422(2) ?
    C6 C8 . 1.423(3) ?
    C8 H8 . 0.9300 ?
    C9 C10 . 1.396(3) ?
    C9 C14 . 1.402(3) ?
    C10 C11 . 1.381(3) ?
    C10 H10 . 0.9300 ?
    C11 C12 . 1.380(4) ?
    C11 H11 . 0.9300 ?
    C12 C13 . 1.376(3) ?
    C12 H12 . 0.9300 ?
    C13 C14 . 1.395(3) ?
    C13 H13 . 0.9300 ?
    C15 C16 . 1.427(3) ?
    C15 H15 . 0.9300 ?
    C16 C21 . 1.409(3) ?
    C16 C17 . 1.421(3) ?
    C17 C18 . 1.354(3) ?
    C17 H17 . 0.9300 ?
    C18 C19 . 1.399(4) ?
    C18 H18 . 0.9300 ?
    C19 C20 . 1.372(3) ?
    C19 H19 . 0.9300 ?
    C20 C21 . 1.428(3) ?
    C22 H22A . 0.9600 ?
    C22 H22B . 0.9600 ?
    C22 H22C . 0.9600 ?
    C23 H23A . 0.9600 ?
    C23 H23B . 0.9600 ?
    C23 H23C . 0.9600 ?
loop_
    _geom_angle_atom_site_label_1
    _geom_angle_atom_site_label_2
    _geom_angle_atom_site_label_3
    _geom_angle_site_symmetry_1
    _geom_angle_site_symmetry_3
    _geom_angle
    _geom_angle_publ_flag
    O3 Cu1 O2 . . 86.27(5) ?
    O3 Cu1 N1 . . 177.46(6) ?
    O2 Cu1 N1 . . 94.86(6) ?
    O3 Cu1 N2 . . 94.49(6) ?
    O2 Cu1 N2 . . 177.46(6) ?
    N1 Cu1 N2 . . 84.47(6) ?
    O3 Cu1 Na1 . . 42.40(4) ?
    O2 Cu1 Na1 . . 44.29(4) ?
    N1 Cu1 Na1 . . 138.39(5) ?
    N2 Cu1 Na1 . . 136.71(5) ?
    O5 Na1 O3 . . 117.28(7) ?
    O5 Na1 O2 . . 116.28(7) ?
    O3 Na1 O2 . . 64.46(4) ?
    O5 Na1 O4 . . 86.42(7) ?
    O3 Na1 O4 . . 61.32(5) ?
    O2 Na1 O4 . . 125.68(5) ?
    O5 Na1 Cl1 . . 109.09(6) ?
    O3 Na1 Cl1 . . 119.65(5) ?
    O2 Na1 Cl1 . . 124.19(4) ?
    O4 Na1 Cl1 . . 86.56(5) ?
    O5 Na1 O1 . . 85.27(7) ?
    O3 Na1 O1 . . 123.18(5) ?
    O2 Na1 O1 . . 58.89(4) ?
    O4 Na1 O1 . . 171.68(6) ?
    Cl1 Na1 O1 . . 96.03(4) ?
    O5 Na1 Cu1 . . 125.38(6) ?
    O3 Na1 Cu1 . . 32.09(3) ?
    O2 Na1 Cu1 . . 32.65(3) ?
    O4 Na1 Cu1 . . 93.39(4) ?
    Cl1 Na1 Cu1 . . 125.44(3) ?
    O1 Na1 Cu1 . . 91.53(4) ?
    C8 N1 C9 . . 122.57(16) ?
    C8 N1 Cu1 . . 124.68(13) ?
    C9 N1 Cu1 . . 112.62(12) ?
    C15 N2 C14 . . 122.97(16) ?
    C15 N2 Cu1 . . 124.58(13) ?
    C14 N2 Cu1 . . 112.45(11) ?
    C2 O1 C1 . . 117.35(17) ?
    C2 O1 Na1 . . 118.69(11) ?
    C1 O1 Na1 . . 123.52(14) ?
    C7 O2 Cu1 . . 125.64(11) ?
    C7 O2 Na1 . . 128.90(11) ?
    Cu1 O2 Na1 . . 103.06(5) ?
    C21 O3 Cu1 . . 126.40(12) ?
    C21 O3 Na1 . . 127.68(12) ?
    Cu1 O3 Na1 . . 105.50(6) ?
    C20 O4 C22 . . 118.06(18) ?
    C20 O4 Na1 . . 121.02(11) ?
    C22 O4 Na1 . . 120.19(15) ?
    C23 O5 Na1 . . 120.05(18) ?
    C23 O5 H5A . . 107(3) ?
    Na1 O5 H5A . . 133(3) ?
    O1 C1 H1A . . 109.5 ?
    O1 C1 H1B . . 109.5 ?
    H1A C1 H1B . . 109.5 ?
    O1 C1 H1C . . 109.5 ?
    H1A C1 H1C . . 109.5 ?
    H1B C1 H1C . . 109.5 ?
    O1 C2 C3 . . 125.50(17) ?
    O1 C2 C7 . . 112.95(15) ?
    C3 C2 C7 . . 121.55(17) ?
    C2 C3 C4 . . 120.32(18) ?
    C2 C3 H3 . . 119.8 ?
    C4 C3 H3 . . 119.8 ?
    C5 C4 C3 . . 120.15(17) ?
    C5 C4 H4 . . 119.9 ?
    C3 C4 H4 . . 119.9 ?
    C4 C5 C6 . . 121.22(18) ?
    C4 C5 H5 . . 119.4 ?
    C6 C5 H5 . . 119.4 ?
    C5 C6 C7 . . 119.57(16) ?
    C5 C6 C8 . . 117.21(16) ?
    C7 C6 C8 . . 123.23(15) ?
    O2 C7 C6 . . 125.27(16) ?
    O2 C7 C2 . . 117.55(16) ?
    C6 C7 C2 . . 117.18(15) ?
    N1 C8 C6 . . 125.73(16) ?
    N1 C8 H8 . . 117.1 ?
    C6 C8 H8 . . 117.1 ?
    C10 C9 C14 . . 119.68(18) ?
    C10 C9 N1 . . 125.01(18) ?
    C14 C9 N1 . . 115.30(16) ?
    C11 C10 C9 . . 119.6(2) ?
    C11 C10 H10 . . 120.2 ?
    C9 C10 H10 . . 120.2 ?
    C12 C11 C10 . . 120.6(2) ?
    C12 C11 H11 . . 119.7 ?
    C10 C11 H11 . . 119.7 ?
    C13 C12 C11 . . 120.4(2) ?
    C13 C12 H12 . . 119.8 ?
    C11 C12 H12 . . 119.8 ?
    C12 C13 C14 . . 120.0(2) ?
    C12 C13 H13 . . 120.0 ?
    C14 C13 H13 . . 120.0 ?
    C13 C14 C9 . . 119.59(18) ?
    C13 C14 N2 . . 125.29(18) ?
    C9 C14 N2 . . 115.12(16) ?
    N2 C15 C16 . . 125.98(18) ?
    N2 C15 H15 . . 117.0 ?
    C16 C15 H15 . . 117.0 ?
    C21 C16 C17 . . 119.37(19) ?
    C21 C16 C15 . . 123.13(16) ?
    C17 C16 C15 . . 117.50(19) ?
    C18 C17 C16 . . 121.1(2) ?
    C18 C17 H17 . . 119.4 ?
    C16 C17 H17 . . 119.4 ?
    C17 C18 C19 . . 120.3(2) ?
    C17 C18 H18 . . 119.9 ?
    C19 C18 H18 . . 119.9 ?
    C20 C19 C18 . . 120.3(2) ?
    C20 C19 H19 . . 119.8 ?
    C18 C19 H19 . . 119.8 ?
    O4 C20 C19 . . 126.06(19) ?
    O4 C20 C21 . . 112.95(16) ?
    C19 C20 C21 . . 121.0(2) ?
    O3 C21 C16 . . 125.32(17) ?
    O3 C21 C20 . . 116.79(17) ?
    C16 C21 C20 . . 117.89(17) ?
    O4 C22 H22A . . 109.5 ?
    O4 C22 H22B . . 109.5 ?
    H22A C22 H22B . . 109.5 ?
    O4 C22 H22C . . 109.5 ?
    H22A C22 H22C . . 109.5 ?
    H22B C22 H22C . . 109.5 ?
    O5 C23 H23A . . 109.5 ?
    O5 C23 H23B . . 109.5 ?
    H23A C23 H23B . . 109.5 ?
    O5 C23 H23C . . 109.5 ?
    H23A C23 H23C . . 109.5 ?
    H23B C23 H23C . . 109.5 ?
loop_
    _geom_hbond_atom_site_label_D
    _geom_hbond_atom_site_label_H
    _geom_hbond_atom_site_label_A
    _geom_hbond_site_symmetry_A
    _geom_hbond_distance_DH
    _geom_hbond_distance_HA
    _geom_hbond_distance_DA
    _geom_hbond_angle_DHA
    O5 H5A Cl1 2_546 0.86(2) 2.34(2) 3.193(2) 172(4)
    C10 H10 Cl1 3_656 0.93 2.82 3.729(2) 164.7
data_global
_journal_date_recd_electronic     2008-03-08
_journal_date_accepted     2008-03-29
_journal_name_full     'Acta Crystallographica, Section E'
_journal_year     2008
_journal_volume     64
_journal_issue      5
_journal_page_first     m625
_journal_page_last     m625
_journal_paper_category     QM
_journal_coeditor_code     HG2383
_publ_contact_author_name     'Jiang Bian'
_publ_contact_author_address
;
South China Sea Institute of Oceanology,
Chinese Academy of Sciences,
Guangzhou 510301,
People's Republic of China
Institute of Microbiology,
Chinese Academy of Sciences,
Beijing 100101,
People's Republic of China
Graduate University of Chinese Academy of Sciences,
Chinese Academy of Sciences,
Beijing 100049,
People's Republic of China
;
_publ_contact_author_email     jiangbian2008@yahoo.cn
_publ_contact_author_fax     '+86-10-62562358'
_publ_contact_author_phone     '+86-10-62562358'
_publ_section_title
;\
{\m-6,6'-Dimethoxy-2,2'-[1,2-phenylenebis(nitrilomethylidyne)]diphenolato}\
methanolcopper(II)sodium(I)
;
loop_
    _publ_author_name
    _publ_author_address
    'Jiang Bian'
;
South China Sea Institute of Oceanology,
Chinese Academy of Sciences,
Guangzhou 510301,
People's Republic of China
and
Institute of Microbiology,
Chinese Academy of Sciences,
Beijing 100101,
People's Republic of China
and
Graduate University of Chinese Academy of Sciences,
Chinese Academy of Sciences,
Beijing 100049,
People's Republic of China
;
