# Supplementary material for: {μ-6,6′-Dimeth­oxy-2,2′-[1,2-phenyl­ene­bis(nitrilo­methyl­idyne)]diphenolato}methano­lcopper(II)sodium(I)
Source: Acta Crystallogr Sect E Struct Rep Online. 2008 Apr 4;64(Pt 5):m625. doi: 10.1107/S1600536808008453 (PMC2961150; doi:10.1107/S1600536808008453)
Supplement: Supplementary file 2 [file e-64-0m625-Isup2.hkl]

# 
# h,k,l, Fc-squared, Fo-squared, sigma(Fo-squared) and status flag 
# 
data_I
_shelx_title ' a in P2(1)/n' 
_shelx_refln_list_code          4 
_shelx_F_calc_maximum      292.31 
_exptl_crystal_F_000      1084.00 
_reflns_d_resolution_high  0.7965 
 
loop_ 
 _symmetry_equiv_pos_as_xyz 
 'x, y, z' 
 '-x+1/2, y+1/2, -z+1/2' 
 '-x, -y, -z' 
 'x-1/2, -y-1/2, z-1/2' 
 
_cell_length_a    11.7986 
_cell_length_b     7.9657 
_cell_length_c    23.8291 
_cell_angle_alpha  90.000 
_cell_angle_beta   93.283 
_cell_angle_gamma  90.000 
 
_shelx_F_squared_multiplier     1.000 
 
loop_ 
 _refln_index_h 
 _refln_index_k 
 _refln_index_l 
 _refln_F_squared_calc 
 _refln_F_squared_meas 
 _refln_F_squared_sigma 
 _refln_observed_status 
   2   0   0     1537.54     1525.84     32.69 o 
   4   0   0      435.65      425.42      6.55 o 
   6   0   0     9199.62     9286.75     88.21 o 
   8   0   0     1914.97     1857.33     18.44 o 
  10   0   0      871.86      894.59     11.40 o 
  12   0   0     1881.22     1953.96     22.90 o 
  14   0   0      519.28      555.57     15.86 o 
   1   1   0     1272.56     1043.59     10.12 o 
   2   1   0     2982.86     3063.94     23.18 o 
   3   1   0     3869.09     3929.51     34.15 o 
   4   1   0      295.08      284.05      2.91 o 
   5   1   0      364.30      423.55      4.54 o 
   6   1   0     1717.42     1869.27     13.28 o 
   7   1   0     1418.86     1559.18     11.02 o 
   8   1   0     2562.84     2856.13     19.62 o 
   9   1   0      150.83      154.29      3.28 o 
  10   1   0        4.37        4.04      2.71 o 
  11   1   0      125.32      130.84      3.53 o 
  12   1   0      131.67      146.05      6.69 o 
  13   1   0       73.87       79.24      7.47 o 
  14   1   0        3.79        3.31      6.68 o 
   0   2   0     1138.81      996.23     21.61 o 
   1   2   0     8853.60     9431.69     53.15 o 
   2   2   0    58156.45    59830.47    419.50 o 
   3   2   0     4606.42     4787.31     32.82 o 
   4   2   0     5111.02     4951.27     32.05 o 
   5   2   0      177.04      183.60      2.88 o 
   6   2   0     3562.09     3702.66     24.31 o 
   7   2   0      483.50      434.78      5.00 o 
   8   2   0     2472.82     2529.38     18.80 o 
   9   2   0      123.32      138.23      3.14 o 
  10   2   0      422.94      413.91      6.96 o 
  11   2   0       16.31       15.23      3.03 o 
  12   2   0     1161.68     1191.11     18.19 o 
  13   2   0      103.04      108.21      5.61 o 
  14   2   0      598.61      621.51     17.46 o 
   1   3   0     1180.16     1295.76      9.98 o 
   2   3   0      117.89      126.09      2.61 o 
   3   3   0      173.65      162.70      2.36 o 
   4   3   0      781.34      817.62      8.38 o 
   5   3   0       45.66       40.79      1.53 o 
   6   3   0       97.92       75.35      4.91 o 
   7   3   0      301.19      317.50      5.23 o 
   8   3   0       21.92       22.45      2.57 o 
   9   3   0      258.97      232.20      5.10 o 
  10   3   0      503.72      502.71      8.80 o 
  11   3   0        9.02       11.49      3.06 o 
  12   3   0      151.10      167.39      7.51 o 
  13   3   0       67.47       58.83      5.10 o 
  14   3   0        6.53       12.45      5.45 o 
   0   4   0      252.00      233.40      3.90 o 
   1   4   0      114.68      106.00      2.01 o 
   2   4   0     2354.27     2224.60     14.19 o 
   3   4   0       18.83       11.06      1.53 o 
   4   4   0     9052.73     9191.25     59.16 o 
   5   4   0      267.41      259.21      4.65 o 
   6   4   0     1035.42      989.70      9.59 o 
   7   4   0      187.51      178.33      4.40 o 
   8   4   0      622.87      602.82      8.21 o 
   9   4   0       56.00       57.36      3.70 o 
  10   4   0     1138.78     1168.92     15.18 o 
  11   4   0        2.62        5.02      3.63 o 
  12   4   0      364.92      365.53      9.46 o 
  13   4   0       97.02      101.50      6.03 o 
   1   5   0      205.18      189.69      3.18 o 
   2   5   0        9.67        1.80      1.47 o 
   3   5   0        6.68       11.84      1.47 o 
   4   5   0       13.90        8.84      3.34 o 
   5   5   0       25.63       25.73      1.98 o 
   6   5   0      259.90      243.84      4.40 o 
   7   5   0      109.07      102.93      3.67 o 
   8   5   0        0.08       -1.85      2.68 o 
   9   5   0      234.82      273.25      7.03 o 
  10   5   0       12.14       13.16      5.23 o 
  11   5   0       96.06       93.63      5.64 o 
  12   5   0      100.08       90.59      7.11 o 
   0   6   0     1723.46     1752.99     24.26 o 
   1   6   0      376.84      369.02      5.84 o 
   2   6   0     2435.34     2394.23     19.49 o 
   3   6   0        6.05        3.36      1.68 o 
   4   6   0     1431.14     1389.91     12.88 o 
   5   6   0        3.28        0.95      1.88 o 
   6   6   0       99.30       87.88      7.81 o 
   7   6   0       14.47       14.72      2.91 o 
   8   6   0      573.65      580.90     10.11 o 
   9   6   0        8.60        6.07      3.66 o 
  10   6   0     1027.85     1034.41     17.72 o 
  11   6   0        5.10        3.17      4.23 o 
   1   7   0        0.68       -2.93      2.35 o 
   2   7   0        5.88        1.30      4.75 o 
   3   7   0      107.72      101.21      4.19 o 
   4   7   0      140.61      136.86      4.41 o 
   5   7   0        2.60       -0.72      2.42 o 
   6   7   0       53.85       59.20      4.31 o 
   7   7   0      134.27      124.51      5.59 o 
   8   7   0      243.43      222.20      7.51 o 
   9   7   0        6.37        5.27      3.87 o 
  10   7   0       26.04       19.73      4.44 o 
   0   8   0      780.49      821.31     17.72 o 
   1   8   0      108.04      114.89      5.11 o 
   2   8   0      909.53      913.85     16.22 o 
   3   8   0       14.79       18.35      5.62 o 
   4   8   0       40.88       42.78      4.40 o 
   5   8   0      128.23      141.08      6.33 o 
   6   8   0      550.12      528.21     18.78 o 
   7   8   0        0.17       -5.81      3.87 o 
   8   8   0      285.17      304.72      9.05 o 
   1   9   0       35.86       35.81      4.33 o 
   2   9   0        9.08        5.13      4.41 o 
   3   9   0        6.74       -0.73      4.44 o 
   4   9   0       61.54       64.92      5.85 o 
   5   9   0        2.39        0.96      5.32 o 
   6   9   0       51.58       57.84      7.62 o 
   0  10   0      209.19      235.07     12.24 o 
 -13   0   1        2.25        1.77      4.88 o 
 -11   0   1       50.26       50.60      3.77 o 
  -9   0   1     1382.46     1466.11     14.19 o 
  -7   0   1      866.41      937.46     10.42 o 
  -5   0   1       20.75       11.84      1.35 o 
  -3   0   1      788.79      927.36     10.42 o 
  -1   0   1       17.65       38.11      1.72 o 
   3   0   1     5681.67     6197.05     58.44 o 
   5   0   1     1453.99     1748.39     18.37 o 
   7   0   1       32.89       31.36      2.20 o 
   9   0   1      402.75      387.80      5.96 o 
  11   0   1      878.02      916.04     12.95 o 
  13   0   1       10.01       13.24      9.03 o 
 -14   1   1      558.41      527.75     15.48 o 
 -13   1   1       62.69       68.04      5.50 o 
 -12   1   1     1333.25     1367.77     14.46 o 
 -11   1   1      194.31      193.33      4.36 o 
 -10   1   1     3714.38     3829.88     26.17 o 
  -9   1   1      145.41      136.71      2.95 o 
  -8   1   1     2962.38     2764.71     18.31 o 
  -7   1   1        7.45        6.19      1.40 o 
  -6   1   1     3223.25     2689.85     17.27 o 
  -5   1   1     2490.06     2679.91     16.94 o 
  -4   1   1     8274.01     8014.59     47.19 o 
  -3   1   1     1390.01     1560.56     10.24 o 
  -2   1   1    22972.76    24165.70    159.58 o 
  -1   1   1       27.72       35.59      0.87 o 
   0   1   1    55701.27    52385.96    458.22 o 
   1   1   1     1661.16     1527.06     13.97 o 
   2   1   1    20251.55    20231.46    149.57 o 
   3   1   1     9942.31    10571.70     67.11 o 
   4   1   1     1993.46     1956.72     14.07 o 
   5   1   1       17.07       16.92      1.13 o 
   6   1   1     4862.79     4585.42     33.39 o 
   7   1   1     1037.25     1144.66     10.22 o 
   8   1   1      417.99      372.68      4.81 o 
   9   1   1        0.86        0.54      1.45 o 
  10   1   1     1122.11     1150.43      9.99 o 
  11   1   1       17.19       18.91      2.28 o 
  12   1   1     1654.89     1682.17     21.82 o 
  13   1   1       85.99       89.26      6.35 o 
  14   1   1      364.46      364.99     13.75 o 
 -14   2   1      252.68      278.96     12.23 o 
 -13   2   1      142.37      155.23      7.25 o 
 -12   2   1       75.57       90.46      5.10 o 
 -11   2   1       10.12       10.07      2.60 o 
 -10   2   1      745.35      743.30      9.58 o 
  -9   2   1        3.05        6.84      1.59 o 
  -8   2   1      154.15      184.59      3.90 o 
  -7   2   1      179.22      190.16      3.09 o 
  -6   2   1      592.88      566.15      4.87 o 
  -5   2   1       60.78       69.75      1.74 o 
  -4   2   1     1017.10     1056.89      8.27 o 
  -3   2   1     2950.13     3227.69     24.19 o 
  -2   2   1     5309.62     5848.42     38.77 o 
  -1   2   1      166.96      203.36      1.75 o 
   0   2   1     4578.36     4725.44     28.60 o 
   1   2   1     1381.59     1309.21      9.26 o 
   2   2   1    82587.89    85410.00    515.01 o 
   3   2   1     2085.31     2211.22     15.83 o 
   4   2   1     1254.38     1225.26      9.49 o 
   5   2   1      443.34      444.68      4.47 o 
   6   2   1      343.88      317.30      4.08 o 
   7   2   1      456.38      523.12      6.53 o 
   8   2   1       52.55       43.90      2.80 o 
   9   2   1      137.02      137.38      3.20 o 
  10   2   1      157.58      147.54      4.03 o 
  11   2   1       38.77       40.80      3.22 o 
  12   2   1        3.23        3.56      3.20 o 
  13   2   1      180.29      198.24      8.79 o 
  14   2   1        1.76        4.12      4.07 o 
 -14   3   1      408.24      436.85     12.50 o 
 -13   3   1        2.36        0.09      3.74 o 
 -12   3   1      978.99     1016.86     15.40 o 
 -11   3   1       20.93       14.60      3.33 o 
 -10   3   1      584.83      577.49      9.47 o 
  -9   3   1       35.61       32.91      3.16 o 
  -8   3   1     2350.19     2416.03     21.68 o 
  -7   3   1       12.54       15.38      1.92 o 
  -6   3   1     5318.72     5237.62     41.84 o 
  -5   3   1     1005.26      939.95      8.51 o 
  -4   3   1      235.55      162.91      3.00 o 
  -3   3   1     2349.56     2411.37     16.74 o 
  -2   3   1     3710.86     3755.25     23.00 o 
  -1   3   1        9.05       18.63      0.73 o 
   0   3   1     7563.40     7513.25     38.75 o 
   1   3   1      976.79     1048.39      7.15 o 
   2   3   1    18136.39    18674.12    113.77 o 
   3   3   1        2.07       -1.09      0.73 o 
   4   3   1    12773.83    12949.65     86.88 o 
   5   3   1      377.57      373.23      4.05 o 
   6   3   1     2455.17     2343.73     20.43 o 
   7   3   1       77.88       77.99      2.90 o 
   8   3   1     2693.08     2640.59     23.45 o 
   9   3   1      133.99      143.19      6.55 o 
  10   3   1      417.44      385.87      7.63 o 
  11   3   1       84.25       89.08      4.50 o 
  12   3   1      659.34      677.09     12.18 o 
  13   3   1       38.52       45.19      5.84 o 
  14   3   1      487.71      511.32     13.59 o 
 -13   4   1       54.06       56.77      5.40 o 
 -12   4   1       35.62       40.27      4.78 o 
 -11   4   1      409.45      383.75     10.53 o 
 -10   4   1      131.00      131.13      5.19 o 
  -9   4   1      250.44      256.57      6.50 o 
  -8   4   1       45.37       44.36      4.06 o 
  -7   4   1       26.40       28.67      2.35 o 
  -6   4   1       28.03       14.82      3.64 o 
  -5   4   1       38.62       36.26      2.10 o 
  -4   4   1      670.47      637.65      5.89 o 
  -3   4   1     1004.38      941.30      7.26 o 
  -2   4   1     2579.12     2717.47     16.99 o 
  -1   4   1      101.83       99.83      1.76 o 
   0   4   1      240.66      215.55      2.32 o 
   1   4   1     1708.88     1711.30     11.63 o 
   2   4   1        9.41       20.32      1.68 o 
   3   4   1       24.93       17.78      1.11 o 
   4   4   1     6632.26     6955.73     45.03 o 
   5   4   1      328.20      300.58      4.45 o 
   6   4   1      189.58      178.51      3.34 o 
   7   4   1      201.80      193.10      4.53 o 
   8   4   1       13.11       13.17      3.51 o 
   9   4   1      110.95      117.63      4.12 o 
  10   4   1        0.47        0.04      3.02 o 
  11   4   1       85.98       93.69      6.05 o 
  12   4   1      169.37      166.92      6.82 o 
  13   4   1       28.91       34.54      4.80 o 
 -12   5   1      440.89      482.72     10.88 o 
 -11   5   1       15.06       15.12      4.09 o 
 -10   5   1      827.73      801.35     13.25 o 
  -9   5   1       33.12       28.91      3.58 o 
  -8   5   1      919.23      902.43     12.36 o 
  -7   5   1        0.02       -3.16      2.10 o 
  -6   5   1      567.00      564.88      6.83 o 
  -5   5   1      126.11      117.26      3.18 o 
  -4   5   1     3188.72     3163.30     25.90 o 
  -3   5   1      139.19      144.75      3.06 o 
  -2   5   1     1028.12     1084.37      8.42 o 
  -1   5   1       64.81       61.01      1.78 o 
   0   5   1     1382.35     1421.85      9.60 o 
   1   5   1       54.96       53.71      1.94 o 
   2   5   1     2876.21     2762.91     23.01 o 
   3   5   1      139.43      157.74      3.20 o 
   4   5   1     2516.40     2520.75     28.95 o 
   5   5   1      372.54      352.57      5.23 o 
   6   5   1      751.85      740.66      8.20 o 
   7   5   1       36.45       34.92      2.84 o 
   8   5   1     1281.31     1265.18     13.81 o 
   9   5   1        1.21        0.58      3.08 o 
  10   5   1     1597.11     1658.86     21.36 o 
  11   5   1        0.89       -1.68      3.83 o 
  12   5   1       83.80       99.92      6.18 o 
 -11   6   1       40.06       43.42      6.01 o 
 -10   6   1        4.76        7.49      4.41 o 
  -9   6   1      260.09      262.41     10.67 o 
  -8   6   1       66.84       68.36      4.43 o 
  -7   6   1       55.09       44.46      3.33 o 
  -6   6   1       35.60       21.73      3.97 o 
  -5   6   1        2.07       -0.96      1.81 o 
  -4   6   1        0.50       -3.65      2.43 o 
  -3   6   1      221.84      214.38      3.92 o 
  -2   6   1       21.37       15.37      2.46 o 
  -1   6   1       10.46        6.33      1.98 o 
   0   6   1        1.23       -0.91      5.66 o 
   1   6   1      232.56      223.29      5.07 o 
   2   6   1      205.30      211.27      4.82 o 
   3   6   1      116.29      127.16      3.55 o 
   4   6   1      517.94      531.47      6.81 o 
   5   6   1       15.14       13.63      2.10 o 
   6   6   1      592.13      590.18      9.02 o 
   7   6   1     1380.84     1391.22     13.49 o 
   8   6   1       34.40       22.97      4.88 o 
   9   6   1       79.83      107.88      5.46 o 
  10   6   1       81.68       75.84      6.45 o 
  11   6   1        7.50        6.20      4.91 o 
 -10   7   1      345.38      341.22     12.07 o 
  -9   7   1        0.00       -1.92      3.94 o 
  -8   7   1      328.75      322.04      8.69 o 
  -7   7   1        0.36       -4.76      3.30 o 
  -6   7   1      352.42      326.76      7.26 o 
  -5   7   1      160.84      163.77      4.89 o 
  -4   7   1      880.47      850.74     13.64 o 
  -3   7   1      282.32      266.80      6.16 o 
  -2   7   1     1266.97     1285.65     15.06 o 
  -1   7   1       89.88       97.24      3.96 o 
   0   7   1      876.44      838.92     12.25 o 
   1   7   1        5.03        1.08      2.69 o 
   2   7   1     1142.61     1133.64     13.77 o 
   3   7   1      206.88      208.61      5.61 o 
   4   7   1      307.81      303.76      6.00 o 
   5   7   1       71.51       74.89      3.61 o 
   6   7   1      295.61      319.97      6.55 o 
   7   7   1       13.57       13.61      3.84 o 
   8   7   1      448.27      488.97     10.15 o 
   9   7   1       11.68        7.20      4.02 o 
  10   7   1      315.71      332.41     10.25 o 
  -8   8   1      220.14      208.81      7.73 o 
  -7   8   1        6.27        5.24      3.92 o 
  -6   8   1      137.41      144.86      8.99 o 
  -5   8   1      143.94      114.91      6.67 o 
  -4   8   1      283.43      302.01      8.11 o 
  -3   8   1       65.49       79.49      5.01 o 
  -2   8   1      105.34      101.68      5.75 o 
  -1   8   1        0.04       -2.73      2.96 o 
   0   8   1        2.19        5.89      3.79 o 
   1   8   1       68.09       69.51      4.47 o 
   2   8   1        3.98       14.80      4.14 o 
   3   8   1       96.60       87.10      5.57 o 
   4   8   1      144.06      140.19      6.00 o 
   5   8   1      267.31      267.68      8.60 o 
   6   8   1      100.68       99.59      7.86 o 
   7   8   1        1.73        0.40      3.82 o 
   8   8   1       55.94       46.43      5.06 o 
  -6   9   1      339.54      334.03     13.03 o 
  -5   9   1       50.58       38.13      6.80 o 
  -4   9   1      375.87      383.33     13.63 o 
  -3   9   1       26.61       14.48      4.77 o 
  -2   9   1      320.09      347.39     10.14 o 
  -1   9   1       92.69       99.15      6.39 o 
   0   9   1      557.10      596.99     11.11 o 
   1   9   1       79.85       75.61      4.95 o 
   2   9   1       45.29       42.43      5.35 o 
   3   9   1       92.48       85.00      6.11 o 
   4   9   1      248.33      266.42      9.38 o 
   5   9   1        0.89       -6.81      5.68 o 
   6   9   1      287.92      297.82     12.78 o 
 -14   0   2        6.41        7.85      5.61 o 
 -12   0   2     3058.21     3106.01     38.42 o 
 -10   0   2     6969.74     7288.96     57.87 o 
  -8   0   2     1710.03     1572.19     16.08 o 
  -6   0   2       21.46       16.70      3.58 o 
  -4   0   2     2313.25     2154.60     19.25 o 
  -2   0   2      870.98      928.81     12.02 o 
   0   0   2    53765.50    46206.72    693.94 o 
   2   0   2      198.64      244.70     12.19 o 
   4   0   2    12008.25    12179.19    113.98 o 
   6   0   2     1866.80     1882.11     20.08 o 
   8   0   2      950.29     1042.93     15.05 o 
  10   0   2     2840.97     2894.53     30.28 o 
  12   0   2      746.74      727.74     13.88 o 
  14   0   2      178.59      185.69     11.65 o 
 -14   1   2       28.21       26.49      6.70 o 
 -13   1   2       22.92       23.10      4.46 o 
 -12   1   2        5.80        3.18      3.32 o 
 -11   1   2      115.71      116.23      3.44 o 
 -10   1   2       37.65       41.63      3.71 o 
  -9   1   2      152.06      145.50      3.12 o 
  -8   1   2      810.63      983.47      7.95 o 
  -7   1   2     1306.92     1232.29      9.09 o 
  -6   1   2     6544.77     7843.84     47.05 o 
  -5   1   2       14.53        1.94      0.81 o 
  -4   1   2     2347.10     2328.23     15.83 o 
  -3   1   2      912.58     1024.60      9.16 o 
  -2   1   2     2805.84     2790.61     18.39 o 
  -1   1   2       69.82       35.23      0.76 o 
   0   1   2     2420.87     2480.69     24.86 o 
   1   1   2     3723.53     4076.72     31.57 o 
   2   1   2     7742.19     8716.73     56.01 o 
   3   1   2    18180.88    19246.46    128.13 o 
   4   1   2     1102.35     1048.52      8.51 o 
   5   1   2       70.50       99.88      2.32 o 
   6   1   2       12.26       12.31      1.74 o 
   7   1   2       84.49       67.48      2.46 o 
   8   1   2      201.43      198.75      3.81 o 
   9   1   2     1088.73     1103.65     10.64 o 
  10   1   2       45.72       40.87      3.05 o 
  11   1   2      415.35      426.01      6.47 o 
  12   1   2       66.75       72.99      3.59 o 
  13   1   2       16.43       16.80      4.83 o 
  14   1   2       10.61       13.72      5.05 o 
 -14   2   2      695.61      736.59     15.64 o 
 -13   2   2      165.98      175.26      8.51 o 
 -12   2   2      639.44      668.68     12.25 o 
 -11   2   2       62.60       63.55      3.46 o 
 -10   2   2     3542.86     3441.38     30.55 o 
  -9   2   2        3.14        1.81      1.49 o 
  -8   2   2     3687.16     3629.35     24.25 o 
  -7   2   2     3349.17     3403.91     22.60 o 
  -6   2   2     1489.14     1369.89     10.82 o 
  -5   2   2      929.21      885.92      6.51 o 
  -4   2   2     5427.58     5044.48     33.96 o 
  -3   2   2        6.18        0.87      0.69 o 
  -2   2   2     5648.31     5508.26     34.19 o 
  -1   2   2     1333.22     1361.80      8.70 o 
   0   2   2       21.55       20.20      0.80 o 
   1   2   2    18511.37    19311.35    131.40 o 
   2   2   2    85442.82    86538.97    522.85 o 
   3   2   2     2940.92     2999.33     22.73 o 
   4   2   2     2529.73     2321.57     17.68 o 
   5   2   2     2369.19     2415.20     18.61 o 
   6   2   2     2001.09     1902.78     15.34 o 
   7   2   2      121.64      141.95      3.45 o 
   8   2   2     1813.68     1807.21     16.74 o 
   9   2   2       53.97       51.69      2.55 o 
  10   2   2     1125.53     1147.65     12.75 o 
  11   2   2      268.28      258.69      5.87 o 
  12   2   2      650.35      624.79     13.24 o 
  13   2   2       16.87       28.10      5.22 o 
  14   2   2      396.16      402.14     10.12 o 
 -14   3   2      142.15      164.31      8.27 o 
 -13   3   2       48.24       54.43      4.83 o 
 -12   3   2        1.52        1.17      3.25 o 
 -11   3   2      114.49      117.15      4.92 o 
 -10   3   2      363.11      337.37      7.25 o 
  -9   3   2        0.37       -1.45      2.34 o 
  -8   3   2       63.85       66.92      7.18 o 
  -7   3   2       24.33       34.96      2.22 o 
  -6   3   2      324.77      363.91      8.88 o 
  -5   3   2       41.58       60.91      1.63 o 
  -4   3   2     1049.38      862.09      6.89 o 
  -3   3   2        4.29        0.93      0.72 o 
  -2   3   2       43.34       34.13      1.06 o 
  -1   3   2      757.18      723.78      5.20 o 
   0   3   2       13.70       13.15      0.93 o 
   1   3   2      362.18      376.45      3.45 o 
   2   3   2     8566.24     8925.62     57.71 o 
   3   3   2      574.84      620.74      5.72 o 
   4   3   2     4479.33     4695.64     35.16 o 
   5   3   2      756.18      863.45      7.44 o 
   6   3   2     1254.93     1225.28     11.81 o 
   7   3   2      934.29      944.20     11.31 o 
   8   3   2      150.05      139.97      6.35 o 
   9   3   2       12.05        9.92      2.36 o 
  10   3   2       85.65       86.67      5.19 o 
  11   3   2       21.09       26.13      3.54 o 
  12   3   2      169.94      175.52      6.90 o 
  13   3   2      168.24      148.73      7.90 o 
  14   3   2        1.32        8.61      5.16 o 
 -13   4   2        0.59       -1.11      4.12 o 
 -12   4   2      693.49      710.26     12.90 o 
 -11   4   2        4.54        2.95      3.59 o 
 -10   4   2      324.58      331.22      8.28 o 
  -9   4   2        0.09       -2.91      2.52 o 
  -8   4   2     1628.69     1597.10     17.83 o 
  -7   4   2      411.16      403.31      6.18 o 
  -6   4   2     4606.08     4626.85     51.43 o 
  -5   4   2      611.05      641.28      7.38 o 
  -4   4   2      768.49      708.86      8.91 o 
  -3   4   2      204.41      203.92      2.91 o 
  -2   4   2     1877.64     1837.23     11.55 o 
  -1   4   2      734.80      781.33      5.63 o 
   0   4   2     5575.71     5487.15     31.01 o 
   1   4   2      684.11      786.75      6.13 o 
   2   4   2     3493.22     3419.18     25.40 o 
   3   4   2     1651.63     1589.65     11.30 o 
   4   4   2    25016.79    25760.67    248.47 o 
   5   4   2        5.64       22.60      7.59 o 
   6   4   2     3701.41     3486.13     27.07 o 
   7   4   2       77.64       81.84      3.64 o 
   8   4   2     1084.60     1064.63     11.96 o 
   9   4   2      572.60      558.71      8.25 o 
  10   4   2      557.46      580.19      8.82 o 
  11   4   2      129.40      136.51      6.16 o 
  12   4   2      431.54      438.85     10.10 o 
  13   4   2        0.08        2.11      4.75 o 
 -12   5   2        5.39        8.97      4.03 o 
 -11   5   2      258.72      262.22      8.06 o 
 -10   5   2        1.38       -4.44      3.58 o 
  -9   5   2        6.59        3.81      3.04 o 
  -8   5   2      127.42      117.46      4.85 o 
  -7   5   2        3.86        0.81      2.49 o 
  -6   5   2       91.00      102.82      3.64 o 
  -5   5   2      124.77      120.38      3.26 o 
  -4   5   2      345.52      357.06      6.14 o 
  -3   5   2      331.32      305.86      4.17 o 
  -2   5   2       13.74       12.52      1.52 o 
  -1   5   2     3040.34     3088.78     20.27 o 
   0   5   2      194.46      188.69      5.13 o 
   1   5   2     1637.99     1578.59     12.73 o 
   2   5   2       65.05       61.65      3.68 o 
   3   5   2       30.23       43.14      1.95 o 
   4   5   2      312.67      328.60      7.66 o 
   5   5   2     1800.91     1773.86     15.43 o 
   6   5   2      482.94      479.97      8.51 o 
   7   5   2      197.66      207.35      5.08 o 
   8   5   2        2.25       -0.11      2.44 o 
   9   5   2        4.23        1.88      2.65 o 
  10   5   2       46.61       55.16      4.83 o 
  11   5   2        1.06        3.77      3.93 o 
  12   5   2      187.98      180.91      7.74 o 
 -11   6   2       19.25       18.28      4.47 o 
 -10   6   2      324.55      320.24      8.88 o 
  -9   6   2       12.94       12.38      3.86 o 
  -8   6   2      658.74      651.12     10.66 o 
  -7   6   2        0.01       -2.71      2.60 o 
  -6   6   2      271.69      266.79      5.52 o 
  -5   6   2        2.18       -0.49      1.76 o 
  -4   6   2      391.25      367.16      5.54 o 
  -3   6   2      350.61      349.94      4.96 o 
  -2   6   2     1014.76     1037.64      9.44 o 
  -1   6   2       47.57       45.35      2.37 o 
   0   6   2     4865.44     4917.87     44.75 o 
   1   6   2       11.93       12.06      2.04 o 
   2   6   2     1706.01     1748.35     21.19 o 
   3   6   2      220.73      228.28      4.39 o 
   4   6   2      819.18      826.22      8.99 o 
   5   6   2       28.93       38.65      2.54 o 
   6   6   2     2090.91     2038.80     18.75 o 
   7   6   2       87.72       99.53      3.43 o 
   8   6   2     1240.15     1309.07     14.66 o 
   9   6   2       76.85       85.81      5.29 o 
  10   6   2      570.51      564.62     11.51 o 
  11   6   2        3.26       -1.22      3.98 o 
 -10   7   2        7.29        2.25      4.17 o 
  -9   7   2       10.87        4.74      4.04 o 
  -8   7   2        5.77        2.02      3.79 o 
  -7   7   2        1.24       -1.51      3.24 o 
  -6   7   2       22.26       11.50      3.23 o 
  -5   7   2        1.42       -2.44      2.42 o 
  -4   7   2       53.46       48.38      3.32 o 
  -3   7   2       60.93       55.15      3.48 o 
  -2   7   2      107.19      120.71     10.65 o 
  -1   7   2       43.61       37.43      3.11 o 
   0   7   2        1.03       -0.13      2.65 o 
   1   7   2      153.22      167.90      6.34 o 
   2   7   2       25.17       27.29      4.22 o 
   3   7   2      587.76      579.92      9.11 o 
   4   7   2      133.12      120.62      4.78 o 
   5   7   2       48.86       44.49      3.31 o 
   6   7   2      206.79      212.14      9.15 o 
   7   7   2       16.47       21.86      3.28 o 
   8   7   2      108.67      116.43      5.93 o 
   9   7   2       35.69       32.39      4.81 o 
  10   7   2       21.04       28.24      4.89 o 
  -8   8   2      165.14      169.64      6.92 o 
  -7   8   2       69.73       73.49      5.15 o 
  -6   8   2      502.22      468.27     16.16 o 
  -5   8   2       16.29       12.54      4.73 o 
  -4   8   2      426.60      419.37      9.23 o 
  -3   8   2       24.93       25.38      3.99 o 
  -2   8   2     1286.71     1287.60     19.39 o 
  -1   8   2       23.08       16.20      3.64 o 
   0   8   2      843.85      859.92     25.49 o 
   1   8   2      115.48      122.30      4.77 o 
   2   8   2      698.57      698.02     14.79 o 
   3   8   2      348.38      335.82      9.31 o 
   4   8   2        4.86        6.92      3.63 o 
   5   8   2        7.04       -0.20      3.62 o 
   6   8   2      352.04      379.29     10.26 o 
   7   8   2       82.97       70.98      5.88 o 
   8   8   2      388.10      347.50      9.34 o 
  -6   9   2        3.56        8.89      6.27 o 
  -5   9   2       14.41       18.09      6.11 o 
  -4   9   2      171.67      166.28     12.55 o 
  -3   9   2       24.23       15.77      4.68 o 
  -2   9   2        4.06        5.48      4.51 o 
  -1   9   2       19.91       19.83      4.67 o 
   0   9   2       29.15       30.90      4.28 o 
   1   9   2       38.00       37.15      4.42 o 
   2   9   2       27.54       27.16      4.18 o 
   3   9   2       60.33       63.04     16.24 o 
   4   9   2        0.02        3.10      4.90 o 
   5   9   2        0.85       -6.42      4.51 o 
   6   9   2       22.50       25.45      6.65 o 
 -13   0   3       25.99       24.08      4.44 o 
 -11   0   3      117.25       93.77      5.23 o 
  -9   0   3      956.24     1006.47     11.80 o 
  -7   0   3       66.85       43.34      2.17 o 
  -5   0   3      831.94      936.48      9.77 o 
  -3   0   3      565.28      590.05      6.91 o 
  -1   0   3     5497.18     5883.31     83.81 o 
   1   0   3       50.78       54.50      2.71 o 
   3   0   3    12006.33    12486.57    158.77 o 
   5   0   3     1034.77     1054.73     13.27 o 
   7   0   3     5117.44     5051.30     47.71 o 
   9   0   3      690.91      646.08     11.04 o 
  11   0   3       63.06       64.32      4.83 o 
  13   0   3      374.55      402.86     10.68 o 
 -14   1   3      105.86      110.92      6.67 o 
 -13   1   3       17.35       18.89      3.79 o 
 -12   1   3     1927.59     1955.16     23.25 o 
 -11   1   3       35.63       31.73      2.44 o 
 -10   1   3     5687.13     5965.23     41.48 o 
  -9   1   3      100.60      108.71      2.82 o 
  -8   1   3     1544.14     1572.88     11.37 o 
  -7   1   3      837.54      858.16      6.89 o 
  -6   1   3      386.89      272.83      4.09 o 
  -5   1   3      462.68      464.03      4.04 o 
  -4   1   3    25396.28    25347.90    156.42 o 
  -3   1   3     2508.25     2540.89     17.89 o 
  -2   1   3      971.78      865.75      6.46 o 
  -1   1   3     8603.56     9373.29     66.80 o 
   0   1   3     1217.60     1153.16     12.15 o 
   1   1   3     3858.62     4148.26     36.22 o 
   2   1   3    17051.91    17804.54    111.48 o 
   3   1   3     1721.66     1659.57     11.23 o 
   4   1   3     7641.02     7658.37     50.57 o 
   5   1   3      368.46      338.68      3.52 o 
   6   1   3      157.98      191.24      3.37 o 
   7   1   3      219.28      213.96      3.63 o 
   8   1   3     1755.78     1779.65     14.98 o 
   9   1   3      247.47      250.18      4.70 o 
  10   1   3     1790.35     1792.52     18.49 o 
  11   1   3        2.40       -0.42      2.26 o 
  12   1   3      369.12      349.09      6.25 o 
  13   1   3      109.23      114.02      5.57 o 
  14   1   3      368.55      389.46     11.33 o 
 -14   2   3       61.45       77.54      9.14 o 
 -13   2   3        1.51       -1.73      4.13 o 
 -12   2   3       37.21       26.02      3.63 o 
 -11   2   3        4.42        1.66      2.34 o 
 -10   2   3       11.82       12.82      4.85 o 
  -9   2   3       36.93       32.04      2.26 o 
  -8   2   3      643.85      604.88      5.98 o 
  -7   2   3       22.35       13.50      1.69 o 
  -6   2   3     1434.61     1324.53      9.35 o 
  -5   2   3       40.94       53.60      1.98 o 
  -4   2   3      330.96      437.06      3.65 o 
  -3   2   3     2020.23     2164.84     14.17 o 
  -2   2   3       70.66       85.97      1.39 o 
  -1   2   3      485.10      465.87      3.68 o 
   0   2   3      271.34      233.82      2.68 o 
   1   2   3     6200.62     6496.33     41.93 o 
   2   2   3    11276.34    11953.75     86.50 o 
   3   2   3     1469.96     1508.29     10.51 o 
   4   2   3     5936.67     6340.19     42.86 o 
   5   2   3     1848.56     1904.55     15.15 o 
   6   2   3      516.24      492.86      5.47 o 
   7   2   3      918.20      853.67      9.23 o 
   8   2   3       42.01       39.38      2.46 o 
   9   2   3      380.94      362.33      6.07 o 
  10   2   3      139.61      133.11      4.33 o 
  11   2   3      309.49      303.06      6.65 o 
  12   2   3       27.85       29.65      4.10 o 
  13   2   3      414.75      448.39     11.97 o 
  14   2   3        2.64       11.76      4.49 o 
 -14   3   3      373.89      388.38     11.82 o 
 -13   3   3       88.93       83.71      6.58 o 
 -12   3   3      560.77      573.23     11.06 o 
 -11   3   3       69.70       69.21      4.24 o 
 -10   3   3     1645.62     1692.01     21.75 o 
  -9   3   3      377.55      326.48      6.76 o 
  -8   3   3     4978.46     5132.84     46.44 o 
  -7   3   3      408.16      429.04      6.08 o 
  -6   3   3     6016.77     6309.10     49.65 o 
  -5   3   3        5.26       16.03      1.02 o 
  -4   3   3      113.63      299.55      3.29 o 
  -3   3   3      380.97      333.89      3.26 o 
  -2   3   3     8154.27     7960.43     44.51 o 
  -1   3   3      425.23      449.01      3.66 o 
   0   3   3     6324.22     6274.40     33.90 o 
   1   3   3       11.73       13.14      0.92 o 
   2   3   3     8349.54     8587.39     67.46 o 
   3   3   3     3768.77     3697.51     24.32 o 
   4   3   3    10357.06    10785.97     68.17 o 
   5   3   3      976.91     1077.04      8.27 o 
   6   3   3     2836.49     2698.31     36.04 o 
   7   3   3      194.89      177.85      4.68 o 
   8   3   3     1480.32     1446.22     15.99 o 
   9   3   3      741.95      739.55      9.82 o 
  10   3   3      230.66      235.48      6.86 o 
  11   3   3        1.83        3.38      2.75 o 
  12   3   3      829.84      872.28     16.78 o 
  13   3   3       93.86      106.14      6.97 o 
 -13   4   3       88.86       88.23      5.92 o 
 -12   4   3        0.47        1.01      3.75 o 
 -11   4   3        0.22       -3.86      3.23 o 
 -10   4   3        0.16       -4.28      2.85 o 
  -9   4   3      434.41      409.48      7.82 o 
  -8   4   3      119.24      117.27      4.60 o 
  -7   4   3       43.67       38.14      2.98 o 
  -6   4   3      507.85      478.95      7.86 o 
  -5   4   3      126.97      123.46      2.93 o 
  -4   4   3        6.84       -1.41      2.25 o 
  -3   4   3     1464.78     1441.38     10.39 o 
  -2   4   3       78.74       86.47      2.25 o 
  -1   4   3      259.59      243.42      2.87 o 
   0   4   3       27.16       20.81      1.38 o 
   1   4   3       22.08       23.64      1.18 o 
   2   4   3     1243.26     1410.95     11.30 o 
   3   4   3     3970.74     4011.39     28.83 o 
   4   4   3     5570.67     5939.59     59.47 o 
   5   4   3     2952.42     2915.76     24.88 o 
   6   4   3       31.99       41.06      3.71 o 
   7   4   3      188.46      188.05      4.97 o 
   8   4   3      394.92      386.97      6.62 o 
   9   4   3       45.54       46.90      3.28 o 
  10   4   3      100.57      110.18      4.29 o 
  11   4   3      344.03      377.22      9.21 o 
  12   4   3      144.31      150.56      6.66 o 
  13   4   3       23.52       27.83      5.44 o 
 -12   5   3      210.75      194.03      8.88 o 
 -11   5   3        0.77       -2.75      3.78 o 
 -10   5   3      276.08      273.41      7.81 o 
  -9   5   3       29.61       29.54      3.38 o 
  -8   5   3     1669.29     1607.48     18.36 o 
  -7   5   3       72.84       63.51      3.81 o 
  -6   5   3     1930.46     1870.09     31.89 o 
  -5   5   3       22.05       25.54      1.95 o 
  -4   5   3     1796.23     1734.80     16.76 o 
  -3   5   3       90.16      103.13      2.68 o 
  -2   5   3     2273.88     2048.71     14.80 o 
  -1   5   3       20.30       21.37      1.60 o 
   0   5   3    11715.10    11846.95     68.31 o 
   1   5   3      321.03      349.03      4.44 o 
   2   5   3     5250.61     5133.19     41.96 o 
   3   5   3       29.99       33.47      1.98 o 
   4   5   3     5645.15     5495.67     45.88 o 
   5   5   3      417.47      405.21      5.72 o 
   6   5   3     3412.41     3398.81     27.03 o 
   7   5   3      448.34      456.95      7.90 o 
   8   5   3      177.24      180.10      5.06 o 
   9   5   3        8.02        7.96      2.83 o 
  10   5   3      720.37      710.80     12.62 o 
  11   5   3      106.10       97.00      5.83 o 
  12   5   3      102.22      116.33      6.17 o 
 -11   6   3       20.62       15.49      4.26 o 
 -10   6   3        6.97        5.03      3.94 o 
  -9   6   3       34.16       32.15      4.12 o 
  -8   6   3        3.97        3.19      3.20 o 
  -7   6   3        0.38       -0.59      2.95 o 
  -6   6   3       82.37       70.06      3.32 o 
  -5   6   3      336.58      334.18      5.36 o 
  -4   6   3      192.17      188.01      4.18 o 
  -3   6   3      843.00      863.55      8.43 o 
  -2   6   3       11.61       16.11      2.89 o 
  -1   6   3      400.88      405.51      5.74 o 
   0   6   3      369.24      365.12      7.28 o 
   1   6   3       79.60       79.00      3.06 o 
   2   6   3      235.66      238.64      4.43 o 
   3   6   3      326.38      321.29      5.10 o 
   4   6   3       61.69       58.78      3.71 o 
   5   6   3      502.69      466.26      7.63 o 
   6   6   3     4717.93     4563.26     35.62 o 
   7   6   3      182.07      182.68      4.33 o 
   8   6   3      127.19      145.24      5.03 o 
   9   6   3       31.93       35.53      4.48 o 
  10   6   3       27.14       21.61      4.47 o 
  11   6   3       13.49       21.95      4.71 o 
 -10   7   3      147.84      146.61      6.90 o 
  -9   7   3       17.03       17.67      4.01 o 
  -8   7   3      439.49      451.14      9.92 o 
  -7   7   3        0.05       -2.23      3.26 o 
  -6   7   3      660.51      649.27     16.50 o 
  -5   7   3       35.12       30.82      3.21 o 
  -4   7   3      865.52      878.84     10.62 o 
  -3   7   3       45.94       45.92      3.37 o 
  -2   7   3     3471.84     3416.09     40.51 o 
  -1   7   3       92.21       95.32      4.05 o 
   0   7   3     1313.18     1337.82     15.14 o 
   1   7   3       10.08        9.17      3.29 o 
   2   7   3     1547.78     1557.66     17.51 o 
   3   7   3       13.71        7.50      3.23 o 
   4   7   3      140.73      145.93      5.12 o 
   5   7   3      158.77      161.47      5.03 o 
   6   7   3     1466.67     1468.85     15.79 o 
   7   7   3        7.85        4.93      3.21 o 
   8   7   3      764.23      776.62     17.31 o 
   9   7   3        2.11        3.37      4.08 o 
  10   7   3       47.21       44.64      5.35 o 
  -8   8   3       86.90       82.95      6.95 o 
  -7   8   3        0.01       -5.08      3.58 o 
  -6   8   3        6.74        7.03      5.36 o 
  -5   8   3       18.95       18.47      4.76 o 
  -4   8   3      171.60      150.95      7.48 o 
  -3   8   3       52.37       51.09      4.52 o 
  -2   8   3       25.67       34.13      6.21 o 
  -1   8   3       53.99       50.14      4.06 o 
   0   8   3       43.92       55.26      4.93 o 
   1   8   3       30.32       32.47      3.85 o 
   2   8   3        0.49        5.19      3.96 o 
   3   8   3       20.66       17.04      4.22 o 
   4   8   3      164.25      163.87      6.99 o 
   5   8   3       16.74       19.02      4.13 o 
   6   8   3      182.84      177.85     12.42 o 
   7   8   3        0.87        1.94      3.81 o 
   8   8   3       64.29       52.26      5.25 o 
  -6   9   3      311.25      333.11     18.29 o 
  -5   9   3       32.77       33.38     11.29 o 
  -4   9   3      653.74      625.17     23.75 o 
  -3   9   3       28.88       17.81      5.90 o 
  -2   9   3      217.96      217.94     12.16 o 
  -1   9   3        8.48        2.38      4.25 o 
   0   9   3      428.54      431.21     11.14 o 
   1   9   3        1.60       -2.06      4.87 o 
   2   9   3       92.44      105.41      5.68 o 
   3   9   3      233.37      229.40      8.74 o 
   4   9   3      436.61      460.75     11.76 o 
   5   9   3       12.17        5.99      4.84 o 
   6   9   3      108.30      111.12     12.66 o 
 -14   0   4        9.74        6.54      5.42 o 
 -12   0   4     5176.99     5295.02     60.84 o 
 -10   0   4     2641.32     2808.51     30.83 o 
  -8   0   4     4904.14     5028.94     44.36 o 
  -6   0   4     9019.13     8901.37     75.17 o 
  -4   0   4     1800.55     1792.24     18.54 o 
  -2   0   4     4287.32     4223.54     40.41 o 
   0   0   4     3647.19     3825.24     55.58 o 
   2   0   4     1719.39     1727.60     20.24 o 
   4   0   4       18.02       21.70      1.54 o 
   6   0   4     1937.85     1907.17     19.67 o 
   8   0   4     5261.39     5039.84     55.44 o 
  10   0   4     1790.47     1774.84     29.46 o 
  12   0   4      446.26      467.46     11.26 o 
  14   0   4      509.59      547.28     13.13 o 
 -14   1   4        4.74        8.57      4.80 o 
 -13   1   4       42.26       37.12      4.10 o 
 -12   1   4       81.41       71.38      5.46 o 
 -11   1   4      292.42      302.95      5.63 o 
 -10   1   4       82.99       84.20      5.56 o 
  -9   1   4       93.46      116.50      3.20 o 
  -8   1   4     1148.04     1222.48      9.34 o 
  -7   1   4       67.63       57.92      2.98 o 
  -6   1   4      221.30      312.14      4.69 o 
  -5   1   4      374.58      425.67      3.77 o 
  -4   1   4      274.39      258.65      2.75 o 
  -3   1   4     9101.04     9608.81     54.84 o 
  -2   1   4       28.90        7.17      0.70 o 
  -1   1   4      939.44      986.16      8.44 o 
   0   1   4     1546.06     1563.10     12.90 o 
   1   1   4      351.51      403.10      3.82 o 
   2   1   4     3046.08     3083.45     18.76 o 
   3   1   4      571.23      623.52      5.69 o 
   4   1   4      307.19      275.94      3.12 o 
   5   1   4     7577.98     7491.69     52.07 o 
   6   1   4        2.89        7.64      1.28 o 
   7   1   4     5248.40     5103.78     39.31 o 
   8   1   4      157.41      151.85      3.61 o 
   9   1   4      952.29      969.72     11.47 o 
  10   1   4       11.20       14.72      3.03 o 
  11   1   4      597.72      594.34      9.36 o 
  12   1   4        0.50       -3.98      2.65 o 
  13   1   4      556.31      570.83     11.22 o 
  14   1   4        0.46        7.09      5.21 o 
 -14   2   4      720.93      763.55     15.91 o 
 -13   2   4        3.74        1.96      3.38 o 
 -12   2   4      302.76      363.76      8.01 o 
 -11   2   4        0.26        0.61      2.46 o 
 -10   2   4     4184.92     4103.20     34.83 o 
  -9   2   4      174.64      185.40      4.61 o 
  -8   2   4     2556.49     2659.34     19.71 o 
  -7   2   4     1166.01     1170.79      9.18 o 
  -6   2   4     4210.53     4037.73     23.97 o 
  -5   2   4     2353.36     2444.35     14.93 o 
  -4   2   4     3559.75     3435.16     23.33 o 
  -3   2   4      703.45      781.96      6.10 o 
  -2   2   4      473.08      468.89      3.83 o 
  -1   2   4      452.35      414.53      3.60 o 
   0   2   4      772.30      660.75      4.95 o 
   1   2   4      807.98     1040.90      7.86 o 
   2   2   4    10766.63    11016.26     77.66 o 
   3   2   4      357.60      313.12      3.32 o 
   4   2   4     2743.45     2778.68     18.54 o 
   5   2   4      161.62      175.14      2.98 o 
   6   2   4     4530.35     4339.07     32.62 o 
   7   2   4      343.69      331.89      5.21 o 
   8   2   4     1904.24     1857.55     17.23 o 
   9   2   4      218.27      221.50      5.13 o 
  10   2   4      216.48      215.12      6.30 o 
  11   2   4       47.10       49.31      4.22 o 
  12   2   4      534.66      556.30     10.87 o 
  13   2   4        3.95        7.73      4.20 o 
  14   2   4      581.45      618.29     12.66 o 
 -14   3   4       21.14       25.30      5.59 o 
 -13   3   4       18.41       11.09      4.90 o 
 -12   3   4        6.96       -4.44      3.52 o 
 -11   3   4        0.63       -1.50      2.92 o 
 -10   3   4       52.33       63.44      3.93 o 
  -9   3   4      104.08       81.57      3.84 o 
  -8   3   4     1446.91     1490.83     16.52 o 
  -7   3   4       93.65       87.90      3.45 o 
  -6   3   4     1628.48     1742.97     17.30 o 
  -5   3   4        8.69       17.84      1.09 o 
  -4   3   4     4993.88     5460.36     33.61 o 
  -3   3   4      278.51      261.78      2.63 o 
  -2   3   4     1432.18     1498.43      9.79 o 
  -1   3   4       12.80       12.69      0.92 o 
   0   3   4      711.01      729.94      5.48 o 
   1   3   4     5509.38     5910.39     38.27 o 
   2   3   4     3820.72     3966.70     27.71 o 
   3   3   4      674.17      657.17      5.88 o 
   4   3   4     2360.14     2122.22     14.78 o 
   5   3   4     1734.61     1828.82     13.03 o 
   6   3   4      102.33       97.45      3.00 o 
   7   3   4     1538.82     1485.25     15.96 o 
   8   3   4      197.81      202.39      7.60 o 
   9   3   4        2.46        3.85      2.50 o 
  10   3   4      290.41      296.11      6.77 o 
  11   3   4      324.98      316.24      7.06 o 
  12   3   4        9.42       13.37      4.98 o 
  13   3   4      197.68      201.70      8.95 o 
 -13   4   4        4.24        5.99      4.87 o 
 -12   4   4      300.02      271.23      8.33 o 
 -11   4   4        0.40       -1.39      3.45 o 
 -10   4   4      530.69      571.48     10.92 o 
  -9   4   4       38.97       40.08      3.54 o 
  -8   4   4     4432.18     4262.35     39.77 o 
  -7   4   4       26.56       29.75      2.73 o 
  -6   4   4     2903.53     2857.97     24.70 o 
  -5   4   4       20.98       29.09      2.17 o 
  -4   4   4     1343.34     1239.74     10.23 o 
  -3   4   4        2.63        1.07      0.85 o 
  -2   4   4     2785.27     2538.94     16.70 o 
  -1   4   4       67.48       61.52      1.46 o 
   0   4   4     3818.97     3818.55     24.00 o 
   1   4   4     2133.73     2019.12     13.74 o 
   2   4   4     2771.60     2637.34     25.75 o 
   3   4   4     1007.27     1115.33     12.71 o 
   4   4   4    15086.90    15315.71    130.94 o 
   5   4   4      371.11      358.41      5.37 o 
   6   4   4     1148.87     1082.16     11.18 o 
   7   4   4      319.55      329.24      6.45 o 
   8   4   4      103.41       98.65      4.11 o 
   9   4   4       71.42       81.08      3.68 o 
  10   4   4      672.05      674.64     10.66 o 
  11   4   4        2.46        7.42      3.27 o 
  12   4   4      510.90      523.94     13.23 o 
  13   4   4        3.95        9.90      5.37 o 
 -12   5   4       50.52       51.85      5.37 o 
 -11   5   4      120.77      120.02      5.88 o 
 -10   5   4        9.49        5.71      3.58 o 
  -9   5   4       35.04       38.69      3.62 o 
  -8   5   4      172.70      154.02      5.56 o 
  -7   5   4       82.25       72.83      3.75 o 
  -6   5   4      213.79      221.56      6.02 o 
  -5   5   4      298.95      308.29      5.85 o 
  -4   5   4      690.83      756.45      7.94 o 
  -3   5   4      297.26      309.13      4.21 o 
  -2   5   4      832.93      899.24      8.27 o 
  -1   5   4       10.25        5.03      1.27 o 
   0   5   4      469.84      480.49      6.33 o 
   1   5   4      155.29      168.41      2.93 o 
   2   5   4       88.47       87.07      3.84 o 
   3   5   4     1613.56     1688.06     15.76 o 
   4   5   4       90.35      102.13      3.92 o 
   5   5   4      393.78      417.23      6.29 o 
   6   5   4     1904.89     1937.96     18.27 o 
   7   5   4      114.49      115.60      4.61 o 
   8   5   4      155.89      151.17      4.91 o 
   9   5   4      360.85      364.87      7.03 o 
  10   5   4        6.12       11.43      3.46 o 
  11   5   4       62.64       81.51      6.48 o 
  12   5   4        0.18        1.67      5.12 o 
 -11   6   4        4.15        0.87      3.92 o 
 -10   6   4      684.20      691.32     12.64 o 
  -9   6   4       39.56       43.33      4.25 o 
  -8   6   4     1288.54     1260.17     15.93 o 
  -7   6   4       90.93       87.18      3.84 o 
  -6   6   4      939.50      906.84     10.78 o 
  -5   6   4       71.76       73.01      3.22 o 
  -4   6   4     2349.29     2376.52     22.94 o 
  -3   6   4      147.30      167.41      3.67 o 
  -2   6   4     4240.65     4244.98     30.45 o 
  -1   6   4       15.07       17.61      2.03 o 
   0   6   4     2670.06     2718.45     22.39 o 
   1   6   4      163.30      167.64      4.32 o 
   2   6   4     1180.99     1196.16     12.20 o 
   3   6   4       40.14       35.31      2.36 o 
   4   6   4     1116.61     1083.78     10.91 o 
   5   6   4     1177.58     1166.89     11.72 o 
   6   6   4     1445.44     1422.53     13.80 o 
   7   6   4       82.11       68.88      3.07 o 
   8   6   4      470.84      483.82      8.20 o 
   9   6   4       12.69       13.44      3.37 o 
  10   6   4      329.86      319.50      8.82 o 
  11   6   4       67.60       70.48      5.69 o 
 -10   7   4        0.44       -0.54      4.32 o 
  -9   7   4       15.84       14.66      4.08 o 
  -8   7   4       70.72       63.39      4.94 o 
  -7   7   4        7.52        9.13      3.61 o 
  -6   7   4       94.13       88.76      4.47 o 
  -5   7   4       23.55       21.98      3.07 o 
  -4   7   4        0.06       -1.76      2.63 o 
  -3   7   4      409.83      394.59      8.30 o 
  -2   7   4      312.79      320.72      6.89 o 
  -1   7   4       10.14        9.71      2.59 o 
   0   7   4      341.00      340.33      8.96 o 
   1   7   4       70.56       76.67      4.06 o 
   2   7   4       22.78       31.24      4.23 o 
   3   7   4      321.09      323.03      6.78 o 
   4   7   4      410.40      431.21      9.17 o 
   5   7   4      159.11      155.21      4.97 o 
   6   7   4       22.96       34.54      3.39 o 
   7   7   4       10.82       11.02      3.35 o 
   8   7   4      133.72      116.01      5.15 o 
   9   7   4      330.09      323.30      9.18 o 
  10   7   4       19.50       30.28      4.62 o 
  -8   8   4      201.74      207.70      7.73 o 
  -7   8   4       10.41        5.03      3.98 o 
  -6   8   4      392.70      397.17     13.35 o 
  -5   8   4       13.36       17.48      5.46 o 
  -4   8   4      762.12      729.04     20.90 o 
  -3   8   4       19.23       16.41      3.80 o 
  -2   8   4      672.51      664.13     12.88 o 
  -1   8   4      100.09      118.69      6.17 o 
   0   8   4      675.89      684.89     13.07 o 
   1   8   4      192.64      195.30     10.23 o 
   2   8   4     1150.32     1139.75     15.51 o 
   3   8   4      118.11      121.04      6.30 o 
   4   8   4      143.76      154.93      7.46 o 
   5   8   4        4.30       -0.29      3.61 o 
   6   8   4      325.93      321.19      9.87 o 
   7   8   4       20.62       21.23      4.95 o 
   8   8   4     1003.62      944.62     15.63 o 
  -6   9   4        9.18       15.16      7.09 o 
  -5   9   4       20.26       22.33      6.26 o 
  -4   9   4        1.08        2.18      5.83 o 
  -3   9   4       12.61       14.92      5.82 o 
  -2   9   4       12.53       13.84      4.75 o 
  -1   9   4       22.18       17.08      5.04 o 
   0   9   4       14.96       22.15      5.55 o 
   1   9   4      253.85      254.87      7.76 o 
   2   9   4        0.02        0.66      3.55 o 
   3   9   4        0.41        1.13      3.90 o 
   4   9   4        7.37        7.58      4.71 o 
   5   9   4       84.29       82.23      6.51 o 
   6   9   4        4.17        0.39      4.93 o 
 -13   0   5      341.44      359.77      9.81 o 
 -11   0   5      589.26      557.37     12.75 o 
  -9   0   5      126.38      112.23      4.25 o 
  -7   0   5        7.71       -0.15      1.41 o 
  -5   0   5       29.99       30.13      5.39 o 
  -3   0   5     8659.25     9166.27     77.86 o 
  -1   0   5     9269.34     9312.60     94.71 o 
   1   0   5     4461.92     4038.72     77.16 o 
   3   0   5     1669.29     1490.90     27.45 o 
   5   0   5    11573.53    11594.98    104.43 o 
   7   0   5     4297.72     4334.47     47.75 o 
   9   0   5     1417.33     1485.19     25.22 o 
  11   0   5      171.68      152.76      8.68 o 
  13   0   5      237.63      224.47      8.58 o 
 -14   1   5      654.93      678.62     13.66 o 
 -13   1   5        2.81        1.57      3.45 o 
 -12   1   5      962.19      982.15     14.46 o 
 -11   1   5       13.27       14.19      2.43 o 
 -10   1   5     1504.69     1467.90     13.69 o 
  -9   1   5       16.90       14.97      1.83 o 
  -8   1   5     4740.90     4904.09     32.55 o 
  -7   1   5     1048.26     1143.33      8.57 o 
  -6   1   5     2641.98     2586.88     15.88 o 
  -5   1   5      205.24      218.40      2.65 o 
  -4   1   5      257.74      245.12      2.59 o 
  -3   1   5     5982.45     6372.67     40.76 o 
  -2   1   5     1229.65     1125.30      7.84 o 
  -1   1   5     4010.93     4282.34     30.99 o 
   0   1   5    11066.71    11499.69     89.40 o 
   1   1   5      780.56      832.03      7.46 o 
   2   1   5     2772.70     2747.05     18.98 o 
   3   1   5      371.54      323.71      3.52 o 
   4   1   5     6296.47     6344.24     51.98 o 
   5   1   5       51.94       75.46      1.93 o 
   6   1   5    13719.67    13618.20     93.63 o 
   7   1   5       59.88       66.91      2.40 o 
   8   1   5     3373.44     3336.87     36.78 o 
   9   1   5       52.18       57.16      3.13 o 
  10   1   5       88.81       91.37      4.19 o 
  11   1   5      644.97      640.85      9.91 o 
  12   1   5      409.98      427.68      9.19 o 
  13   1   5       14.27       11.11      4.21 o 
  14   1   5      612.74      665.42     12.84 o 
 -14   2   5        0.60        5.78      5.64 o 
 -13   2   5       18.03       14.59      3.92 o 
 -12   2   5      463.71      434.78     14.19 o 
 -11   2   5       23.76       22.35      3.20 o 
 -10   2   5      546.93      501.84      7.78 o 
  -9   2   5        2.96        3.94      2.10 o 
  -8   2   5     1153.82     1191.18     10.33 o 
  -7   2   5      469.95      489.34      5.06 o 
  -6   2   5      374.07      366.73      3.40 o 
  -5   2   5      369.20      365.90      3.69 o 
  -4   2   5      308.15      380.01      3.45 o 
  -3   2   5       61.85       35.57      1.20 o 
  -2   2   5      434.51      408.74      3.27 o 
  -1   2   5     2711.60     2690.38     18.62 o 
   0   2   5       65.27       73.60      1.31 o 
   1   2   5      784.17      756.00      5.68 o 
   2   2   5     1083.14      949.46      7.93 o 
   3   2   5      666.66      568.03      5.28 o 
   4   2   5      455.76      535.98      5.14 o 
   5   2   5     1448.15     1365.02     12.14 o 
   6   2   5       36.60       46.16      2.27 o 
   7   2   5     2936.34     2961.36     26.70 o 
   8   2   5      373.02      369.66      6.27 o 
   9   2   5       48.89       55.63      3.12 o 
  10   2   5      600.92      607.66     12.23 o 
  11   2   5      508.97      503.61     11.36 o 
  12   2   5       57.72       57.71      4.80 o 
  13   2   5      282.75      305.56      7.87 o 
  14   2   5       16.61       13.24      4.42 o 
 -14   3   5      264.22      307.31     10.93 o 
 -13   3   5       17.06       19.50      4.83 o 
 -12   3   5      360.69      378.25     10.48 o 
 -11   3   5        0.03       -2.14      2.92 o 
 -10   3   5     1444.49     1485.01     17.37 o 
  -9   3   5       18.19       13.39      2.78 o 
  -8   3   5     4236.24     4320.61     44.99 o 
  -7   3   5      987.97     1018.41     17.43 o 
  -6   3   5     4166.08     4266.98     45.20 o 
  -5   3   5      334.04      413.36      3.57 o 
  -4   3   5     1831.06     1534.55     10.55 o 
  -3   3   5       35.80       21.02      0.93 o 
  -2   3   5     7163.10     6904.53     38.82 o 
  -1   3   5     2407.22     2408.82     14.76 o 
   0   3   5     3483.94     3384.30     21.17 o 
   1   3   5      980.19     1002.54      8.39 o 
   2   3   5    10236.95    10437.65     73.93 o 
   3   3   5      388.07      367.80      4.19 o 
   4   3   5     6254.01     6209.77     42.34 o 
   5   3   5       24.39       18.23      1.17 o 
   6   3   5     1677.98     1626.61     15.03 o 
   7   3   5      465.21      469.66      7.44 o 
   8   3   5        7.76        6.91      2.48 o 
   9   3   5     2247.06     2238.87     24.97 o 
  10   3   5      538.39      552.27     10.22 o 
  11   3   5       44.57       50.09      5.59 o 
  12   3   5      675.28      683.42     12.56 o 
  13   3   5       12.05       17.57      5.51 o 
 -13   4   5       42.14       43.26      6.00 o 
 -12   4   5        0.31       -3.34      3.62 o 
 -11   4   5      141.27      140.50      6.01 o 
 -10   4   5      247.12      196.32      6.50 o 
  -9   4   5        2.41       -1.67      2.54 o 
  -8   4   5      668.54      637.41      9.80 o 
  -7   4   5      386.38      387.11      6.98 o 
  -6   4   5       97.13       92.55      3.72 o 
  -5   4   5       91.97       76.83      2.51 o 
  -4   4   5      187.78      186.50      3.15 o 
  -3   4   5        3.49        0.49      0.94 o 
  -2   4   5       37.71       23.53      1.19 o 
  -1   4   5     1011.50     1088.72      8.01 o 
   0   4   5     2931.09     2921.41     18.79 o 
   1   4   5      960.44      992.94      7.46 o 
   2   4   5     7503.10     7710.92     56.71 o 
   3   4   5     3396.63     3449.89     26.17 o 
   4   4   5      190.39      194.59      8.26 o 
   5   4   5       65.06       65.85      2.61 o 
   6   4   5      785.84      789.77      9.90 o 
   7   4   5      388.71      374.86      6.96 o 
   8   4   5      477.20      458.62      7.99 o 
   9   4   5      359.00      355.40      7.87 o 
  10   4   5       65.65       81.55      4.33 o 
  11   4   5      308.12      322.14      8.59 o 
  12   4   5        0.09       -2.29      4.44 o 
  13   4   5      121.73      116.68      7.70 o 
 -12   5   5      640.71      676.36     13.04 o 
 -11   5   5       35.23       27.18      4.32 o 
 -10   5   5     1003.35     1045.86     15.55 o 
  -9   5   5        0.43        1.29      2.91 o 
  -8   5   5     1045.58     1011.64     13.33 o 
  -7   5   5        2.41        6.34      2.67 o 
  -6   5   5     2919.92     2883.17     25.40 o 
  -5   5   5      100.55      105.49      3.43 o 
  -4   5   5     3831.99     3829.10     33.75 o 
  -3   5   5        2.47        5.75      1.44 o 
  -2   5   5      391.20      340.77      4.16 o 
  -1   5   5     1567.42     1667.84     13.32 o 
   0   5   5     5579.67     5757.79     37.56 o 
   1   5   5       18.29       20.55      1.47 o 
   2   5   5     2839.03     2819.62     23.07 o 
   3   5   5      179.00      167.19      3.94 o 
   4   5   5     4055.16     4064.62     34.00 o 
   5   5   5       62.30       74.07      3.07 o 
   6   5   5       57.21       89.67      8.17 o 
   7   5   5     1237.47     1162.16     14.17 o 
   8   5   5      625.36      606.48      9.76 o 
   9   5   5       52.16       50.58      3.59 o 
  10   5   5      917.31      887.04     12.90 o 
  11   5   5       87.47       81.41      5.44 o 
  12   5   5        2.22        3.39      5.01 o 
 -11   6   5        1.64        3.29      3.97 o 
 -10   6   5       53.12       55.58      5.08 o 
  -9   6   5       30.14       22.58      4.15 o 
  -8   6   5      349.57      329.05      7.72 o 
  -7   6   5        7.21        5.92      2.18 o 
  -6   6   5      473.10      461.78      7.22 o 
  -5   6   5      426.89      405.95      6.56 o 
  -4   6   5      197.29      195.39      4.66 o 
  -3   6   5       32.74       27.42      2.02 o 
  -2   6   5      584.46      632.30      8.51 o 
  -1   6   5      506.89      521.51      6.64 o 
   0   6   5       83.57       86.41      2.98 o 
   1   6   5      264.03      245.00      4.42 o 
   2   6   5       16.16       21.34      2.78 o 
   3   6   5        2.49        2.68      2.07 o 
   4   6   5      844.71      839.53     10.07 o 
   5   6   5      293.60      273.71      5.30 o 
   6   6   5     1469.34     1380.26     14.88 o 
   7   6   5      318.78      292.55      6.31 o 
   8   6   5      146.59      144.70      5.33 o 
   9   6   5      211.54      225.65      6.50 o 
  10   6   5        6.19        3.92      3.34 o 
  11   6   5        2.27        1.94      4.07 o 
 -10   7   5      395.75      395.64     10.15 o 
  -9   7   5        7.97        8.92      3.94 o 
  -8   7   5      468.10      467.70      9.89 o 
  -7   7   5      109.78      116.60      5.41 o 
  -6   7   5      680.42      694.08     10.73 o 
  -5   7   5      216.61      218.29      5.98 o 
  -4   7   5     1477.18     1455.11     16.52 o 
  -3   7   5        3.80        7.68      2.70 o 
  -2   7   5     2396.13     2376.09     22.22 o 
  -1   7   5      362.61      373.48      6.51 o 
   0   7   5       64.43       63.09      3.47 o 
   1   7   5        2.44        2.79      2.77 o 
   2   7   5     1794.56     1843.79     21.40 o 
   3   7   5      123.78      133.93      5.03 o 
   4   7   5      570.65      596.37     16.93 o 
   5   7   5       75.37       62.73      3.72 o 
   6   7   5     1230.01     1176.84     13.71 o 
   7   7   5        0.47        0.66      3.21 o 
   8   7   5      690.80      649.90     12.29 o 
   9   7   5        1.84        7.74      3.60 o 
  10   7   5       13.01       12.63      4.56 o 
  -8   8   5        1.08       -5.76      3.91 o 
  -7   8   5       36.96       25.87      4.36 o 
  -6   8   5       15.84       24.74      6.16 o 
  -5   8   5        5.14        6.02      5.36 o 
  -4   8   5        0.06        9.97      4.58 o 
  -3   8   5      399.47      365.91     26.55 o 
  -2   8   5       38.24       45.13      4.84 o 
  -1   8   5      210.55      210.32      7.83 o 
   0   8   5        8.08       15.19      4.18 o 
   1   8   5       20.47       12.83      4.13 o 
   2   8   5        3.97        7.39      4.11 o 
   3   8   5      155.19      144.28      5.88 o 
   4   8   5       14.64       17.75      4.48 o 
   5   8   5       42.10       53.64      5.22 o 
   6   8   5       57.21       48.57      5.48 o 
   7   8   5      224.86      233.69      9.20 o 
   8   8   5      262.12      261.87      7.57 o 
  -6   9   5      131.50      141.72      9.73 o 
  -5   9   5        0.01       -2.53      5.78 o 
  -4   9   5      372.13      366.00     13.29 o 
  -3   9   5        4.88        5.66      5.29 o 
  -2   9   5      199.70      218.81     11.69 o 
  -1   9   5       13.99       13.58      4.93 o 
   0   9   5      569.66      570.66     12.68 o 
   1   9   5        3.29        6.51      3.87 o 
   2   9   5      159.42      185.57      6.98 o 
   3   9   5        7.97        6.42      4.07 o 
   4   9   5      343.40      354.66     12.65 o 
   5   9   5        1.02        2.43      4.73 o 
 -14   0   6      330.24      352.81     18.60 o 
 -12   0   6      740.44      724.92     15.95 o 
 -10   0   6      880.30      903.42     15.75 o 
  -8   0   6     5001.87     5175.67     45.62 o 
  -6   0   6       90.94      105.62      2.98 o 
  -4   0   6     3934.39     4292.33     37.57 o 
  -2   0   6    22454.37    22876.86    214.91 o 
   0   0   6    14487.13    14581.17    160.74 o 
   2   0   6     2308.42     2032.94     20.36 o 
   4   0   6    14408.71    14477.78    259.98 o 
   6   0   6    12453.50    12346.07    128.51 o 
   8   0   6     1575.90     1554.32     25.45 o 
  10   0   6      451.00      472.88     12.96 o 
  12   0   6       16.20       18.53      5.49 o 
  14   0   6      132.74      150.20     11.22 o 
 -14   1   6        5.25        5.43      4.03 o 
 -13   1   6      121.32      119.20      5.75 o 
 -12   1   6        4.24        3.51      6.14 o 
 -11   1   6       14.68       17.81      2.44 o 
 -10   1   6      352.74      343.70      5.82 o 
  -9   1   6      397.20      411.31      5.70 o 
  -8   1   6       26.48       24.21      2.34 o 
  -7   1   6      183.63      168.92      2.96 o 
  -6   1   6       84.12      100.01      2.17 o 
  -5   1   6     4902.18     5154.18     30.96 o 
  -4   1   6      446.97      447.43      4.26 o 
  -3   1   6    13361.47    13813.49     75.06 o 
  -2   1   6     1077.51     1147.15      8.56 o 
  -1   1   6       91.59      116.58      1.81 o 
   0   1   6      839.38      876.90     14.08 o 
   1   1   6      161.50      150.27      1.97 o 
   2   1   6       64.07       49.02      1.43 o 
   3   1   6     6666.38     6666.05     44.16 o 
   4   1   6      612.23      780.22      9.03 o 
   5   1   6      964.58      901.46      8.38 o 
   6   1   6     1820.94     1809.17     15.32 o 
   7   1   6      181.41      170.61      4.14 o 
   8   1   6       71.45       81.42      3.33 o 
   9   1   6     2354.79     2326.12     25.56 o 
  10   1   6     1392.04     1390.42     15.84 o 
  11   1   6      128.94      135.48      5.15 o 
  12   1   6      207.60      215.72      7.47 o 
  13   1   6        7.21        5.11      3.81 o 
  14   1   6       27.85       41.17      5.16 o 
 -14   2   6      446.82      482.34     12.75 o 
 -13   2   6        8.20        5.56      3.86 o 
 -12   2   6      127.23      138.93      5.40 o 
 -11   2   6        1.44       -1.17      2.60 o 
 -10   2   6     2625.71     2482.98     22.81 o 
  -9   2   6      566.33      518.59      7.42 o 
  -8   2   6     4121.60     4248.38     29.90 o 
  -7   2   6      555.77      560.73      6.25 o 
  -6   2   6     6511.52     6942.15     45.40 o 
  -5   2   6      199.40      240.98      2.95 o 
  -4   2   6     3609.28     3464.74     21.70 o 
  -3   2   6       37.13       13.34      0.79 o 
  -2   2   6     2646.89     2553.99     16.31 o 
  -1   2   6      304.50      241.41      2.70 o 
   0   2   6     4843.61     4737.30     30.04 o 
   1   2   6     2322.23     2512.18     17.44 o 
   2   2   6     8821.88     8693.34     66.16 o 
   3   2   6        0.09        9.78      1.10 o 
   4   2   6    10037.41     9976.28     69.83 o 
   5   2   6      726.68      655.54      8.46 o 
   6   2   6     2500.01     2562.06     23.20 o 
   7   2   6       32.80       41.73      2.46 o 
   8   2   6     1934.58     1921.00     23.24 o 
   9   2   6     3498.57     3444.49     36.29 o 
  10   2   6       12.55       24.05      4.04 o 
  11   2   6      180.28      184.18      7.56 o 
  12   2   6      607.21      632.84     23.16 o 
  13   2   6      103.15      113.53      5.48 o 
  14   2   6       64.42       75.31      9.96 o 
 -13   3   6       10.73        7.51      4.88 o 
 -12   3   6        0.50        0.94      4.19 o 
 -11   3   6       78.56       91.13      4.63 o 
 -10   3   6        0.85       -3.01      2.82 o 
  -9   3   6       19.29       27.09      3.16 o 
  -8   3   6       18.79       15.00      2.80 o 
  -7   3   6      113.98      105.80      3.89 o 
  -6   3   6       44.46       30.12      2.43 o 
  -5   3   6       12.86       10.72      0.91 o 
  -4   3   6       46.92       72.33      1.54 o 
  -3   3   6      144.80      147.17      1.92 o 
  -2   3   6      189.06      230.09      2.36 o 
  -1   3   6       10.58       11.92      0.84 o 
   0   3   6     4781.06     4731.63     31.91 o 
   1   3   6     2640.15     2627.81     22.31 o 
   2   3   6     2702.58     3112.34     23.34 o 
   3   3   6       46.13       63.95      1.82 o 
   4   3   6       39.99       59.82      2.07 o 
   5   3   6     1174.77     1257.19     10.62 o 
   6   3   6      581.19      588.79      7.63 o 
   7   3   6     1653.49     1608.85     20.45 o 
   8   3   6      356.04      334.53      7.10 o 
   9   3   6        3.66        8.32      2.94 o 
  10   3   6       74.91       79.10      5.49 o 
  11   3   6      276.54      272.27      8.93 o 
  12   3   6        0.88        7.44      3.90 o 
  13   3   6      537.22      523.07     11.34 o 
 -13   4   6        0.00       -0.05      4.43 o 
 -12   4   6      650.71      647.86     14.15 o 
 -11   4   6       47.22       46.98      4.34 o 
 -10   4   6      356.69      425.56      8.53 o 
  -9   4   6      164.68      169.32      5.50 o 
  -8   4   6     3955.99     3746.25     35.57 o 
  -7   4   6      445.97      453.82      7.70 o 
  -6   4   6     7532.04     7585.44     60.36 o 
  -5   4   6      220.16      244.93      4.42 o 
  -4   4   6     3837.36     3754.77     39.37 o 
  -3   4   6        0.10       -0.52      0.92 o 
  -2   4   6     1301.37     1258.53      8.24 o 
  -1   4   6      194.14      171.71      2.49 o 
   0   4   6     5343.18     5424.05     33.49 o 
   1   4   6      118.96      213.20      5.20 o 
   2   4   6     3302.68     3027.72     23.11 o 
   3   4   6     1647.47     1806.33     17.18 o 
   4   4   6     2192.21     2217.25     20.87 o 
   5   4   6       66.50       62.44      2.95 o 
   6   4   6     1643.24     1540.51     17.42 o 
   7   4   6      706.01      693.94     10.58 o 
   8   4   6       21.02       29.09      5.66 o 
   9   4   6      121.69      128.61      5.36 o 
  10   4   6      715.62      706.65     11.84 o 
  11   4   6        9.82       11.45      3.75 o 
  12   4   6      122.63      114.12      8.06 o 
  13   4   6        5.91        9.83      5.23 o 
 -12   5   6       47.54       44.76      5.08 o 
 -11   5   6        0.90       -1.62      3.70 o 
 -10   5   6       12.71        8.03      3.86 o 
  -9   5   6        8.50        6.42      3.12 o 
  -8   5   6      136.46      131.93      5.03 o 
  -7   5   6      826.30      812.04     11.29 o 
  -6   5   6       97.88      104.89      4.52 o 
  -5   5   6       47.19       40.14      2.47 o 
  -4   5   6      379.51      383.58      5.28 o 
  -3   5   6      531.28      547.31      7.04 o 
  -2   5   6     1092.83     1215.15     13.01 o 
  -1   5   6     1426.95     1428.99     14.44 o 
   0   5   6      659.44      705.29      6.52 o 
   1   5   6        4.57        4.24      1.25 o 
   2   5   6       19.74       18.75      2.55 o 
   3   5   6       25.72       31.94      2.11 o 
   4   5   6      458.27      521.50      9.55 o 
   5   5   6       77.43       86.29      3.52 o 
   6   5   6        0.07       -0.14      2.06 o 
   7   5   6      465.38      454.71     10.60 o 
   8   5   6      112.87      109.73      4.98 o 
   9   5   6      233.88      248.66     11.21 o 
  10   5   6        8.70       14.86      3.92 o 
  11   5   6      157.70      160.54      7.85 o 
  12   5   6        2.70        0.42      5.23 o 
 -11   6   6       11.18       13.38      4.35 o 
 -10   6   6      690.46      659.39     19.19 o 
  -9   6   6        1.97       -1.21      3.64 o 
  -8   6   6      275.65      300.14     10.51 o 
  -7   6   6       50.60       42.42      3.49 o 
  -6   6   6     2079.36     2004.27     21.38 o 
  -5   6   6        1.69       -1.32      2.04 o 
  -4   6   6     2152.19     2129.18     23.92 o 
  -3   6   6        3.17        3.54      1.73 o 
  -2   6   6     2181.52     2200.96     21.29 o 
  -1   6   6      278.87      280.69      4.43 o 
   0   6   6      953.43      909.90      9.51 o 
   1   6   6      482.16      449.93      6.05 o 
   2   6   6     2059.38     1995.65     19.58 o 
   3   6   6       92.82       98.14      4.18 o 
   4   6   6      433.72      459.16      7.65 o 
   5   6   6      416.80      446.61      7.68 o 
   6   6   6      492.49      475.97     13.66 o 
   7   6   6       10.60        7.11      3.63 o 
   8   6   6      303.30      291.34      8.42 o 
   9   6   6       54.98       50.71      4.22 o 
  10   6   6      171.75      177.89      6.40 o 
  11   6   6        0.67        1.56      5.36 o 
 -10   7   6       81.81       86.66      5.85 o 
  -9   7   6      189.92      174.19      7.16 o 
  -8   7   6        0.44       -3.53      3.65 o 
  -7   7   6       31.08       25.84      3.94 o 
  -6   7   6      206.13      192.41      6.03 o 
  -5   7   6      102.93       86.81      4.27 o 
  -4   7   6      225.50      207.73      5.77 o 
  -3   7   6      212.59      207.24     10.49 o 
  -2   7   6       65.51       63.56      3.38 o 
  -1   7   6       59.66       56.53      3.17 o 
   0   7   6        1.32       -1.72      2.15 o 
   1   7   6        5.54        4.40      2.85 o 
   2   7   6       17.31       17.94      4.54 o 
   3   7   6      225.64      218.64      7.65 o 
   4   7   6      169.81      189.25      9.62 o 
   5   7   6      501.54      503.41      8.66 o 
   6   7   6       19.63       35.78      3.68 o 
   7   7   6      245.07      247.96      8.03 o 
   8   7   6       13.41       17.14      3.62 o 
   9   7   6      161.50      164.66      6.28 o 
  -8   8   6      177.96      209.79      7.66 o 
  -7   8   6        9.23        7.57      3.93 o 
  -6   8   6      121.90      119.06      9.44 o 
  -5   8   6        2.13        1.16      5.32 o 
  -4   8   6      778.21      758.05     15.58 o 
  -3   8   6        1.14        8.49      4.27 o 
  -2   8   6      411.87      437.34     20.05 o 
  -1   8   6       13.79       10.59      3.87 o 
   0   8   6      280.31      301.79      8.82 o 
   1   8   6        3.34        0.04      3.64 o 
   2   8   6      426.78      419.37      8.84 o 
   3   8   6      401.89      422.95      9.09 o 
   4   8   6      231.17      219.16      9.67 o 
   5   8   6       55.48       45.06      5.40 o 
   6   8   6       91.34      104.16      6.47 o 
   7   8   6       28.05       28.51      5.36 o 
   8   8   6      708.71      679.23     12.55 o 
  -5   9   6        6.42        6.84      5.90 o 
  -4   9   6       42.90       58.33     12.46 o 
  -3   9   6      109.38      110.32      8.49 o 
  -2   9   6       45.37       44.62      6.59 o 
  -1   9   6       70.62       61.46      6.88 o 
   0   9   6       29.90       34.90      5.05 o 
   1   9   6      242.80      228.50      7.42 o 
   2   9   6       98.76       93.18      6.36 o 
   3   9   6      115.29      127.37      9.25 o 
   4   9   6        9.69        8.44      5.11 o 
   5   9   6      153.96      151.90      7.88 o 
 -13   0   7      105.42       99.71      6.01 o 
 -11   0   7      351.96      347.98      8.86 o 
  -9   0   7      159.17      162.13      5.23 o 
  -7   0   7       20.03       15.71      1.76 o 
  -5   0   7    14082.53    14476.27    122.51 o 
  -3   0   7     2425.33     2213.60     22.00 o 
  -1   0   7     2768.95     3114.25     41.37 o 
   1   0   7      458.25      438.20      5.72 o 
   3   0   7       69.39       36.74      1.83 o 
   5   0   7     1314.68     1454.03     17.53 o 
   7   0   7     1323.72     1306.84     21.96 o 
   9   0   7     3400.69     3308.65     48.66 o 
  11   0   7      726.33      753.54     17.50 o 
  13   0   7       53.35       63.62      6.99 o 
 -14   1   7      334.95      346.87      9.24 o 
 -13   1   7       54.22       57.02      4.85 o 
 -12   1   7      270.67      261.97      7.28 o 
 -11   1   7       70.54       69.04      3.17 o 
 -10   1   7     2128.53     2182.49     18.71 o 
  -9   1   7      488.58      493.99      6.46 o 
  -8   1   7     3335.24     3315.26     22.92 o 
  -7   1   7       78.97       72.06      2.07 o 
  -6   1   7     4206.26     4248.98     25.36 o 
  -5   1   7      101.62      114.06      2.58 o 
  -4   1   7     8723.96     9196.13     54.99 o 
  -3   1   7       42.15       52.77      1.24 o 
  -2   1   7    11553.34    11559.71     74.95 o 
  -1   1   7      604.37      665.69      5.47 o 
   0   1   7      152.94      219.72      2.55 o 
   1   1   7     6576.87     6652.69     46.35 o 
   2   1   7     5451.55     5490.59     42.35 o 
   3   1   7     1888.62     2007.64     15.15 o 
   4   1   7    15824.72    16250.52    112.94 o 
   5   1   7      522.52      606.80      7.72 o 
   6   1   7     4438.39     4446.71     37.99 o 
   7   1   7      565.05      496.53      6.91 o 
   8   1   7     2568.82     2550.93     27.16 o 
   9   1   7       15.16       24.59      2.88 o 
  10   1   7      335.17      330.03      6.97 o 
  11   1   7      666.36      674.92     11.64 o 
  12   1   7        3.26        2.58      3.55 o 
  13   1   7      171.79      172.27      8.19 o 
  14   1   7      132.23      135.17      6.78 o 
 -14   2   7       17.87       18.77      4.97 o 
 -13   2   7       14.90       17.33      3.97 o 
 -12   2   7       44.89       59.44      4.32 o 
 -11   2   7      131.65      127.65      4.91 o 
 -10   2   7      187.09      175.40      6.73 o 
  -9   2   7       59.52       59.85      3.03 o 
  -8   2   7      994.29      940.22      8.74 o 
  -7   2   7      513.07      472.77      6.28 o 
  -6   2   7      207.01      182.78      8.50 o 
  -5   2   7     2181.50     2294.67     16.08 o 
  -4   2   7      602.90      561.75      4.65 o 
  -3   2   7      344.08      290.92      2.77 o 
  -2   2   7     2003.83     1812.93     12.49 o 
  -1   2   7     1938.08     1900.39     13.71 o 
   0   2   7      673.15      646.75      5.44 o 
   1   2   7     1403.03     1260.74      9.45 o 
   2   2   7      507.43      543.20      5.72 o 
   3   2   7     9277.61    10159.85     71.99 o 
   4   2   7      344.11      331.79      3.88 o 
   5   2   7       49.75       42.04      1.98 o 
   6   2   7       26.42       21.70      1.93 o 
   7   2   7     1515.18     1476.36     15.10 o 
   8   2   7       10.00       16.07      2.64 o 
   9   2   7       65.08       66.90      4.15 o 
  10   2   7     1418.95     1352.57     20.52 o 
  11   2   7      405.48      408.61     10.40 o 
  12   2   7      143.64      144.35      6.35 o 
  13   2   7      109.49      100.38      6.06 o 
 -13   3   7        9.11        8.34      4.45 o 
 -12   3   7      578.23      597.82     13.31 o 
 -11   3   7      533.89      539.34     12.99 o 
 -10   3   7     1633.02     1635.20     19.95 o 
  -9   3   7      451.42      420.79      7.72 o 
  -8   3   7     3649.67     3565.02     33.61 o 
  -7   3   7      321.70      346.00      7.81 o 
  -6   3   7     5555.89     5633.91     49.64 o 
  -5   3   7      147.40      185.57      2.69 o 
  -4   3   7     2295.92     2304.72     15.25 o 
  -3   3   7      226.35      241.64      2.88 o 
  -2   3   7      464.52      463.31      3.87 o 
  -1   3   7     4585.21     4521.53     28.02 o 
   0   3   7     3558.47     3349.53     23.11 o 
   1   3   7      479.82      634.25      6.00 o 
   2   3   7    10940.59    11698.71     76.88 o 
   3   3   7        0.14        2.77      1.04 o 
   4   3   7     1166.62     1109.25      9.62 o 
   5   3   7       30.10       26.62      1.49 o 
   6   3   7     4025.08     4025.41     38.48 o 
   7   3   7      440.35      394.10      6.49 o 
   8   3   7      844.87      852.76     13.49 o 
   9   3   7       73.05       70.85      4.06 o 
  10   3   7     1233.70     1197.77     19.09 o 
  11   3   7       22.43       23.94      4.49 o 
  12   3   7      280.87      274.35     15.09 o 
  13   3   7       61.84       71.09      6.60 o 
 -13   4   7        1.80       -1.72      4.66 o 
 -12   4   7       80.88       75.03      7.36 o 
 -11   4   7       21.87       32.90      4.19 o 
 -10   4   7      514.37      484.76      9.08 o 
  -9   4   7       62.86       74.25      4.17 o 
  -8   4   7       69.47       88.10      5.82 o 
  -7   4   7      274.66      312.89      6.50 o 
  -6   4   7       99.97       93.43      3.44 o 
  -5   4   7      247.14      256.41      4.56 o 
  -4   4   7      501.17      579.09      7.10 o 
  -3   4   7      226.09      233.97      3.24 o 
  -2   4   7        3.37       12.33      1.08 o 
  -1   4   7      591.07      538.62      4.83 o 
   0   4   7     1043.74     1083.70      8.11 o 
   1   4   7     2969.40     3312.35     24.66 o 
   2   4   7      359.05      352.52      4.12 o 
   3   4   7     1472.59     1557.04     13.99 o 
   4   4   7        0.05        2.40      1.37 o 
   5   4   7     1211.32     1142.29     12.46 o 
   6   4   7      978.43      938.67     11.62 o 
   7   4   7      636.85      641.31     10.62 o 
   8   4   7      434.48      427.03      9.28 o 
   9   4   7      512.89      515.25     10.85 o 
  10   4   7       10.00        1.21      3.89 o 
  11   4   7      664.70      627.79     13.73 o 
  12   4   7        9.02        5.41      4.13 o 
 -12   5   7      939.92     1011.90     18.73 o 
 -11   5   7       15.31       21.08      5.12 o 
 -10   5   7      385.37      387.06      8.99 o 
  -9   5   7        0.84       -2.86      2.93 o 
  -8   5   7     1841.78     1864.90     20.54 o 
  -7   5   7      230.21      218.07      4.39 o 
  -6   5   7     4737.93     4713.43     39.33 o 
  -5   5   7      100.73       99.74      3.37 o 
  -4   5   7     1638.62     1737.30     16.43 o 
  -3   5   7       24.35       28.05      1.82 o 
  -2   5   7       98.74       81.92      2.49 o 
  -1   5   7       17.27       22.10      1.69 o 
   0   5   7     3810.04     3972.81     26.72 o 
   1   5   7        0.47       -0.39      1.22 o 
   2   5   7       15.35       14.18      2.01 o 
   3   5   7       28.64       22.73      2.33 o 
   4   5   7      429.11      448.90      7.03 o 
   5   5   7      202.21      196.80      4.86 o 
   6   5   7      583.71      578.57      8.33 o 
   7   5   7       10.60        8.75      2.58 o 
   8   5   7      989.69      992.34     21.98 o 
   9   5   7       22.56       30.58      3.89 o 
  10   5   7      102.45      111.51      5.59 o 
  11   5   7        0.03       -1.28      3.99 o 
  12   5   7      126.85      138.68      9.19 o 
 -11   6   7        0.41        1.96      4.22 o 
 -10   6   7        0.65        6.54      4.10 o 
  -9   6   7      111.25      105.74      5.37 o 
  -8   6   7      342.80      274.32      7.60 o 
  -7   6   7       33.71       26.42      3.42 o 
  -6   6   7      513.22      493.75      8.63 o 
  -5   6   7        0.82        0.32      2.15 o 
  -4   6   7      229.57      236.33      5.18 o 
  -3   6   7        4.48        1.84      2.12 o 
  -2   6   7        0.86        1.24      2.88 o 
  -1   6   7      460.22      468.19      7.40 o 
   0   6   7       97.46      108.17      3.41 o 
   1   6   7        5.84        2.34      1.78 o 
   2   6   7       78.09       79.87      4.54 o 
   3   6   7        2.43        0.87      2.49 o 
   4   6   7      861.49      848.79     10.86 o 
   5   6   7     3793.08     3725.26     38.25 o 
   6   6   7      264.38      277.15      7.22 o 
   7   6   7      455.84      472.26      9.45 o 
   8   6   7       26.61       15.43      3.77 o 
   9   6   7      281.05      270.35      7.20 o 
  10   6   7       67.42       63.00      4.49 o 
  11   6   7      175.06      182.03      9.85 o 
 -10   7   7      367.44      394.87      9.87 o 
  -9   7   7       12.53        6.31      4.14 o 
  -8   7   7      230.51      258.15      7.83 o 
  -7   7   7       27.21       27.93      4.05 o 
  -6   7   7      351.86      346.84      7.60 o 
  -5   7   7        5.54        1.05      2.87 o 
  -4   7   7      830.52      827.99     18.34 o 
  -3   7   7       80.34       74.78      5.16 o 
  -2   7   7      933.94      964.18     11.42 o 
  -1   7   7      153.47      141.79      4.47 o 
   0   7   7       69.00       57.45      3.13 o 
   1   7   7       91.89      104.15      4.50 o 
   2   7   7      346.39      337.78      8.93 o 
   3   7   7      109.84      120.32      4.95 o 
   4   7   7      189.56      203.55      7.53 o 
   5   7   7        0.51        2.82      3.00 o 
   6   7   7      430.28      438.51      8.42 o 
   7   7   7      128.35      132.21      5.24 o 
   8   7   7      130.14      143.74      5.77 o 
   9   7   7       10.77        9.90      4.17 o 
  -8   8   7       86.20       80.91      5.47 o 
  -7   8   7       37.84       29.35      4.45 o 
  -6   8   7       39.73       37.45      5.21 o 
  -5   8   7        7.72        5.57      5.45 o 
  -4   8   7       81.18       73.79      8.35 o 
  -3   8   7      254.79      239.02     10.28 o 
  -2   8   7       94.30       97.91      6.95 o 
  -1   8   7       70.53       63.59      5.14 o 
   0   8   7        0.18        3.53      3.68 o 
   1   8   7      108.04      112.17      7.56 o 
   2   8   7       53.98       56.02      4.40 o 
   3   8   7      365.72      405.37     10.62 o 
   4   8   7        2.82        1.46      4.13 o 
   5   8   7       47.16       55.72      5.67 o 
   6   8   7      128.28      109.90      6.90 o 
   7   8   7      552.58      484.20     12.44 o 
  -5   9   7       31.42       23.79      6.75 o 
  -4   9   7      180.34      196.45     10.71 o 
  -3   9   7       10.47       13.64      6.12 o 
  -2   9   7      338.40      329.87     12.53 o 
  -1   9   7        0.10       -3.11      5.48 o 
   0   9   7      230.54      237.32      8.79 o 
   1   9   7       39.43       33.41      5.26 o 
   2   9   7       65.43       77.85      5.34 o 
   3   9   7       61.16       57.52      5.91 o 
   4   9   7      353.71      381.84     11.59 o 
   5   9   7       43.34       46.46      6.16 o 
 -14   0   8      161.30      168.51     14.18 o 
 -12   0   8     1516.09     1504.16     22.00 o 
 -10   0   8     1461.54     1433.52     24.81 o 
  -8   0   8     1041.21     1038.52     13.55 o 
  -6   0   8     7235.62     7199.30     56.33 o 
  -4   0   8    23508.24    23449.65    247.23 o 
  -2   0   8     5043.26     4687.34     95.19 o 
   0   0   8     1243.41     1239.69     12.93 o 
   2   0   8    10713.00    10363.37    111.11 o 
   4   0   8    22841.60    22635.92    288.76 o 
   6   0   8     2331.48     2224.71     33.11 o 
   8   0   8     1462.58     1473.89     24.90 o 
  10   0   8     4645.74     4674.16     66.89 o 
  12   0   8      846.26      831.66     19.44 o 
  14   0   8      199.13      193.88     12.19 o 
 -14   1   8        2.30       -3.33      3.75 o 
 -13   1   8      266.71      279.10      7.93 o 
 -12   1   8      149.08      146.25      5.90 o 
 -11   1   8       30.16       29.42      2.67 o 
 -10   1   8      371.90      364.09      5.86 o 
  -9   1   8      302.48      315.88      5.21 o 
  -8   1   8      456.19      439.97      5.53 o 
  -7   1   8     2798.44     2755.49     19.22 o 
  -6   1   8       55.07       78.89      1.90 o 
  -5   1   8     2806.07     2643.09     17.18 o 
  -4   1   8     1075.14     1167.54      8.12 o 
  -3   1   8     2068.62     2039.02     13.70 o 
  -2   1   8      328.50      311.03      3.07 o 
  -1   1   8      521.38      543.79      6.18 o 
   0   1   8     2073.38     2191.76     14.59 o 
   1   1   8     1903.52     1698.85     13.30 o 
   2   1   8      196.17      180.10      3.82 o 
   3   1   8     1639.02     1626.40     12.90 o 
   4   1   8     1397.26     1606.62     12.64 o 
   5   1   8     1477.67     1566.57     14.99 o 
   6   1   8     1218.60     1339.62     13.54 o 
   7   1   8     1502.22     1439.17     16.91 o 
   8   1   8       89.51       79.95      3.60 o 
   9   1   8      193.20      189.48      5.49 o 
  10   1   8       10.82        8.17      3.32 o 
  11   1   8        4.68        7.96      3.48 o 
  12   1   8      414.11      379.91      9.27 o 
  13   1   8       14.82       27.89      5.33 o 
 -14   2   8      178.00      161.95      8.10 o 
 -13   2   8       43.67       33.70      4.48 o 
 -12   2   8      491.20      484.12      9.27 o 
 -11   2   8       83.61       88.22      4.61 o 
 -10   2   8     1107.88     1048.98     13.51 o 
  -9   2   8       48.99       49.28      3.42 o 
  -8   2   8     2127.92     2152.20     17.93 o 
  -7   2   8      451.86      446.85      5.68 o 
  -6   2   8     7209.31     7172.06     60.09 o 
  -5   2   8     1030.60     1146.95      8.77 o 
  -4   2   8    12051.26    12151.44     72.89 o 
  -3   2   8     4878.67     5202.55     32.26 o 
  -2   2   8     3684.59     3369.28     23.44 o 
  -1   2   8     7988.24     7756.44     51.85 o 
   0   2   8     3328.43     3050.06     19.96 o 
   1   2   8      121.11      108.28      2.29 o 
   2   2   8    12745.21    13013.64    137.32 o 
   3   2   8     4336.43     4947.45     36.11 o 
   4   2   8     2105.75     2057.36     17.20 o 
   5   2   8       41.98       66.28      1.91 o 
   6   2   8     2562.37     2556.31     23.39 o 
   7   2   8       72.48       77.70      4.15 o 
   8   2   8     5266.57     5100.66     62.36 o 
   9   2   8       39.94       40.59      3.72 o 
  10   2   8       17.10       18.86      3.43 o 
  11   2   8        4.32        2.88      4.96 o 
  12   2   8      260.98      238.84      7.69 o 
  13   2   8      124.29      114.38      7.19 o 
 -13   3   8       21.83       15.64      5.18 o 
 -12   3   8      201.51      167.21      7.61 o 
 -11   3   8      811.23      800.02     13.73 o 
 -10   3   8      403.84      430.86      9.58 o 
  -9   3   8      111.21      115.31      5.47 o 
  -8   3   8      230.73      204.53      6.21 o 
  -7   3   8      106.08       88.29      3.62 o 
  -6   3   8       31.63       43.16      3.11 o 
  -5   3   8     2517.41     2517.89     18.68 o 
  -4   3   8      122.57      147.74      2.18 o 
  -3   3   8     2230.12     2246.09     17.45 o 
  -2   3   8      294.10      289.26      2.94 o 
  -1   3   8     2725.48     2681.90     17.92 o 
   0   3   8     3026.73     3080.67     23.01 o 
   1   3   8     2185.59     2331.35     19.13 o 
   2   3   8      706.76      814.69      7.40 o 
   3   3   8     1218.88     1175.04      9.30 o 
   4   3   8        3.70       -0.62      1.17 o 
   5   3   8     1074.95      975.43      9.66 o 
   6   3   8        6.42        4.46      2.22 o 
   7   3   8      999.10     1030.64     11.85 o 
   8   3   8      292.63      280.79      6.68 o 
   9   3   8      753.55      707.35     13.33 o 
  10   3   8       37.67       38.86      4.79 o 
  11   3   8      552.66      533.97     12.57 o 
  12   3   8        2.92        4.73      4.58 o 
  13   3   8      308.05      331.21     11.05 o 
 -13   4   8       32.46       32.92      5.97 o 
 -12   4   8       84.50       73.78      6.14 o 
 -11   4   8      243.55      214.66     12.43 o 
 -10   4   8      541.03      580.29      9.98 o 
  -9   4   8       89.38       88.84      4.20 o 
  -8   4   8     3591.94     3458.98     37.64 o 
  -7   4   8       40.31       34.21      3.11 o 
  -6   4   8     3031.63     3096.02     31.84 o 
  -5   4   8        9.92       11.03      1.85 o 
  -4   4   8      285.54      262.96      4.22 o 
  -3   4   8       18.09       10.54      1.31 o 
  -2   4   8     1080.94     1050.05      8.34 o 
  -1   4   8      314.34      308.66      3.47 o 
   0   4   8     2957.56     3003.58     21.57 o 
   1   4   8       86.19      110.57      3.05 o 
   2   4   8       63.36       53.24      2.20 o 
   3   4   8       65.80       92.34      3.42 o 
   4   4   8     1801.10     1831.11     16.20 o 
   5   4   8      356.06      313.73      5.57 o 
   6   4   8     3909.96     3907.92     35.06 o 
   7   4   8      526.83      496.59      8.86 o 
   8   4   8      231.31      240.94      6.56 o 
   9   4   8       95.56       99.23      5.91 o 
  10   4   8      193.77      179.34      7.76 o 
  11   4   8        0.81        7.17      4.59 o 
  12   4   8      419.41      411.64     11.87 o 
 -12   5   8        5.51        5.25      4.79 o 
 -11   5   8       42.15       50.71      4.98 o 
 -10   5   8       17.45       13.72      3.96 o 
  -9   5   8       52.83       65.99      5.34 o 
  -8   5   8       71.02       68.52      4.00 o 
  -7   5   8      135.11      130.10      3.62 o 
  -6   5   8      300.14      281.43      5.46 o 
  -5   5   8       21.88       21.48      2.22 o 
  -4   5   8      442.07      442.67      6.48 o 
  -3   5   8      620.18      575.75      7.52 o 
  -2   5   8       53.86       55.80      2.18 o 
  -1   5   8     1319.69     1383.83     11.62 o 
   0   5   8       23.96       21.24      1.62 o 
   1   5   8      956.26      940.91      8.06 o 
   2   5   8       19.14       17.78      1.75 o 
   3   5   8     1912.33     1828.14     17.96 o 
   4   5   8        2.29        1.53      1.99 o 
   5   5   8     2226.74     2234.10     24.45 o 
   6   5   8       40.21       43.40      3.17 o 
   7   5   8      843.79      848.92     10.54 o 
   8   5   8       21.86       24.45      3.57 o 
   9   5   8      661.50      624.45     11.20 o 
  10   5   8        0.32        3.58      4.58 o 
  11   5   8      260.64      281.95      8.68 o 
 -11   6   8       14.95        9.82      4.28 o 
 -10   6   8      385.52      387.09      9.42 o 
  -9   6   8       96.78       76.03      4.99 o 
  -8   6   8      232.94      254.53      7.39 o 
  -7   6   8       11.02       12.02      3.13 o 
  -6   6   8      492.66      469.96      8.38 o 
  -5   6   8        0.97       -2.87      2.54 o 
  -4   6   8      374.78      370.70      6.88 o 
  -3   6   8       38.29       34.41      2.71 o 
  -2   6   8      722.98      715.31      8.86 o 
  -1   6   8       27.93       35.18      2.68 o 
   0   6   8      467.03      488.64      6.47 o 
   1   6   8       79.66       86.36      3.02 o 
   2   6   8      246.22      254.64      5.95 o 
   3   6   8        0.61       -0.69      2.18 o 
   4   6   8      250.82      241.84      5.71 o 
   5   6   8       76.82       98.21      4.72 o 
   6   6   8      918.13      926.12     13.62 o 
   7   6   8      109.93      129.62      5.52 o 
   8   6   8      240.06      229.20      7.32 o 
   9   6   8       21.11       17.59      4.01 o 
  10   6   8      238.12      232.71      8.21 o 
 -10   7   8        9.31       14.63      4.64 o 
  -9   7   8      119.50      107.19      5.91 o 
  -8   7   8       29.13       25.68      3.99 o 
  -7   7   8        9.72        3.36      3.52 o 
  -6   7   8       39.37       36.39      4.12 o 
  -5   7   8       77.53       80.62      4.34 o 
  -4   7   8      245.51      251.22      7.28 o 
  -3   7   8      159.46      161.30      7.07 o 
  -2   7   8      297.21      308.37      6.85 o 
  -1   7   8       34.79       37.35      2.98 o 
   0   7   8      103.67      103.93      3.77 o 
   1   7   8      314.66      318.96      8.58 o 
   2   7   8       57.43       52.20      3.80 o 
   3   7   8      671.40      666.50     12.79 o 
   4   7   8       46.65       39.73      4.62 o 
   5   7   8      574.89      565.15     10.42 o 
   6   7   8       67.77       58.85      6.26 o 
   7   7   8      255.55      270.42      7.21 o 
   8   7   8       75.37       80.26      4.91 o 
   9   7   8      165.00      182.83      8.86 o 
  -8   8   8       97.68       97.75      5.93 o 
  -7   8   8       11.50        5.68      3.88 o 
  -6   8   8       30.65       45.34      6.76 o 
  -5   8   8        6.14        3.13      5.22 o 
  -4   8   8      701.22      733.96     15.45 o 
  -3   8   8        2.63        1.62      4.36 o 
  -2   8   8      686.99      691.98     29.03 o 
  -1   8   8       14.95       17.61      5.20 o 
   0   8   8      289.34      286.96     10.51 o 
   1   8   8        8.55        9.56      4.01 o 
   2   8   8      238.65      243.11      8.23 o 
   3   8   8      207.19      192.57      7.76 o 
   4   8   8      435.94      435.63     11.13 o 
   5   8   8      168.04      163.23      7.74 o 
   6   8   8        3.08        7.92      4.62 o 
   7   8   8       33.27       28.40      5.32 o 
  -5   9   8       11.70       17.16      6.29 o 
  -4   9   8       11.94        5.89      6.10 o 
  -3   9   8       75.04       72.32      7.16 o 
  -2   9   8       63.17       65.20     10.48 o 
  -1   9   8      159.14      158.46      9.61 o 
   0   9   8        8.31        3.38      5.61 o 
   1   9   8       25.92       31.32      5.24 o 
   2   9   8       76.23       73.75      6.19 o 
   3   9   8       57.65       57.25      6.15 o 
   4   9   8       19.99       29.68      5.57 o 
 -13   0   9      158.15      183.67     14.32 o 
 -11   0   9      246.75      249.22      7.69 o 
  -9   0   9      943.44      918.03     12.90 o 
  -7   0   9     5584.35     5554.60     55.02 o 
  -5   0   9     2269.53     2382.17     25.27 o 
  -3   0   9     5955.85     7067.39     78.04 o 
  -1   0   9      259.09      158.61      3.56 o 
   1   0   9      310.80      316.39      6.79 o 
   3   0   9     1586.75     1539.05     18.86 o 
   5   0   9    11775.87    12855.23    165.67 o 
   7   0   9     1355.46     1329.71     22.67 o 
   9   0   9      509.13      470.77     12.64 o 
  11   0   9       13.16       14.81      5.08 o 
  13   0   9      491.00      554.47     16.38 o 
 -14   1   9      460.14      441.31     10.28 o 
 -13   1   9        7.16        4.69      3.67 o 
 -12   1   9      821.51      829.26     13.16 o 
 -11   1   9       42.14       40.03      2.83 o 
 -10   1   9      106.96      100.24      3.42 o 
  -9   1   9      100.55      102.81      3.38 o 
  -8   1   9     2508.02     2532.85     21.06 o 
  -7   1   9      301.40      287.37      4.21 o 
  -6   1   9    13699.17    13341.63     89.21 o 
  -5   1   9      517.87      638.13      5.97 o 
  -4   1   9    18898.38    19656.89    111.81 o 
  -3   1   9      617.73      726.88      5.80 o 
  -2   1   9     8228.03     8707.57     54.40 o 
  -1   1   9     1292.41     1261.95      9.67 o 
   0   1   9    10018.61     9882.97     61.65 o 
   1   1   9     2111.27     2051.28     15.67 o 
   2   1   9     1694.68     1214.68     11.56 o 
   3   1   9     4508.77     4853.03     51.34 o 
   4   1   9     2932.18     3135.85     21.78 o 
   5   1   9      666.53      659.59      8.31 o 
   6   1   9     1909.20     1858.84     20.42 o 
   7   1   9       99.52       84.78      4.51 o 
   8   1   9     2007.60     1951.02     19.87 o 
   9   1   9      105.11      109.08      4.31 o 
  10   1   9      244.11      238.15      6.99 o 
  11   1   9        2.59       10.13      3.69 o 
  12   1   9       77.67       83.01      5.43 o 
  13   1   9      166.24      164.66      8.18 o 
 -14   2   9        4.45        5.66      4.83 o 
 -13   2   9      242.58      259.28      8.17 o 
 -12   2   9        0.31       -1.01      3.21 o 
 -11   2   9       20.94       23.13      3.38 o 
 -10   2   9       18.98       13.36      3.41 o 
  -9   2   9     1197.96     1186.63     14.33 o 
  -8   2   9        0.45       -2.58      1.72 o 
  -7   2   9     1016.43     1013.40      9.75 o 
  -6   2   9        0.27       -1.79      1.69 o 
  -5   2   9     1170.41     1335.01      9.45 o 
  -4   2   9     1306.48     1403.78      9.81 o 
  -3   2   9     1878.54     1988.11     13.32 o 
  -2   2   9     6168.61     6632.55     44.76 o 
  -1   2   9     1289.03     1332.00     10.25 o 
   0   2   9     5582.47     5637.90     35.89 o 
   1   2   9        6.95        8.25      0.92 o 
   2   2   9      533.46      563.94      6.20 o 
   3   2   9     1052.84     1200.48     11.05 o 
   4   2   9      199.26      232.13      3.11 o 
   5   2   9     1252.38     1248.29     10.53 o 
   6   2   9     1798.61     1769.68     17.26 o 
   7   2   9     2609.06     2618.41     27.77 o 
   8   2   9      633.01      649.28     10.47 o 
   9   2   9      819.99      819.58     18.34 o 
  10   2   9        0.05       -3.72      2.89 o 
  11   2   9      957.73      924.29     14.49 o 
  12   2   9      222.64      229.82      7.92 o 
  13   2   9       92.58      104.85      7.13 o 
 -13   3   9       18.09       11.26      4.64 o 
 -12   3   9      103.43       91.42      6.10 o 
 -11   3   9       88.45       88.55      5.50 o 
 -10   3   9     1939.77     1909.02     23.93 o 
  -9   3   9      682.30      688.36     10.26 o 
  -8   3   9     1490.80     1443.41     16.17 o 
  -7   3   9        2.45       -1.22      2.32 o 
  -6   3   9     4202.04     4219.70     43.22 o 
  -5   3   9     1216.22     1190.48     10.61 o 
  -4   3   9     2781.68     2670.85     19.43 o 
  -3   3   9     2524.87     2569.39     16.99 o 
  -2   3   9     1709.31     1668.73     10.92 o 
  -1   3   9     1067.80     1069.96      8.17 o 
   0   3   9      778.63      690.88      6.18 o 
   1   3   9     1017.13      980.26      8.59 o 
   2   3   9     1386.49     1343.35     11.12 o 
   3   3   9       38.08       31.53      2.40 o 
   4   3   9      661.76      529.55      5.66 o 
   5   3   9      185.31      174.58      3.55 o 
   6   3   9     1421.07     1341.72     14.12 o 
   7   3   9      410.28      374.42      6.54 o 
   8   3   9      977.96      947.66     15.58 o 
   9   3   9      283.10      289.11      8.91 o 
  10   3   9      624.11      587.95     12.85 o 
  11   3   9       15.34       19.99      4.79 o 
  12   3   9      205.43      208.85     14.61 o 
  13   3   9        6.45       11.25      4.81 o 
 -13   4   9       74.69       77.00      6.95 o 
 -12   4   9        4.19        4.37      4.84 o 
 -11   4   9      202.81      206.33      8.23 o 
 -10   4   9       77.88       72.08      4.37 o 
  -9   4   9      134.70      119.07      4.75 o 
  -8   4   9      123.48      114.61      5.09 o 
  -7   4   9      242.56      241.30      5.95 o 
  -6   4   9      172.69      157.04      4.09 o 
  -5   4   9     1262.94     1270.53     12.77 o 
  -4   4   9      151.62      166.87      4.18 o 
  -3   4   9      865.30      908.44      9.03 o 
  -2   4   9      347.80      360.00      4.07 o 
  -1   4   9      784.67      717.31      6.34 o 
   0   4   9       68.66       76.32      2.47 o 
   1   4   9     2225.98     2209.31     18.71 o 
   2   4   9        7.78       11.66      1.71 o 
   3   4   9     2644.28     2549.98     23.57 o 
   4   4   9       23.74       18.40      1.82 o 
   5   4   9      679.36      708.38     16.34 o 
   6   4   9      170.81      182.32      5.15 o 
   7   4   9      614.66      604.49     16.93 o 
   8   4   9      150.81      159.27      8.47 o 
   9   4   9     1299.61     1230.80     19.52 o 
  10   4   9        0.57       -1.52      4.15 o 
  11   4   9      548.72      571.36     13.49 o 
  12   4   9        2.17        4.76      5.07 o 
 -12   5   9      369.99      364.72     11.48 o 
 -11   5   9       18.61       17.26      4.75 o 
 -10   5   9      451.13      454.72     14.12 o 
  -9   5   9       17.61       14.21      3.59 o 
  -8   5   9      847.51      797.36     11.55 o 
  -7   5   9      160.93      137.98      5.46 o 
  -6   5   9       58.89       50.56      2.77 o 
  -5   5   9        1.07       -2.64      1.88 o 
  -4   5   9     1170.61     1202.70     13.82 o 
  -3   5   9       13.28       13.62      2.10 o 
  -2   5   9     1818.65     1779.63     14.39 o 
  -1   5   9      506.57      534.17      6.64 o 
   0   5   9      590.47      607.06      5.99 o 
   1   5   9      245.53      257.65      3.95 o 
   2   5   9     1279.69     1179.43     11.85 o 
   3   5   9       25.10       32.68      2.16 o 
   4   5   9      981.99      935.28     11.26 o 
   5   5   9      107.18      114.58      4.10 o 
   6   5   9      593.31      610.42      8.80 o 
   7   5   9      184.10      177.68      4.49 o 
   8   5   9      416.03      400.47     12.54 o 
   9   5   9       18.30       22.24      4.85 o 
  10   5   9      364.14      373.97     10.87 o 
  11   5   9        0.14        3.97      4.93 o 
 -11   6   9       46.22       49.60      5.01 o 
 -10   6   9       21.87       24.57      4.58 o 
  -9   6   9        1.07        0.88      3.76 o 
  -8   6   9       67.61       65.41      4.69 o 
  -7   6   9      160.99      162.14      5.58 o 
  -6   6   9      395.16      353.75      7.36 o 
  -5   6   9      637.26      618.34     10.78 o 
  -4   6   9       91.09       95.84      3.94 o 
  -3   6   9      678.56      658.56     12.08 o 
  -2   6   9       19.11       11.95      2.33 o 
  -1   6   9      509.62      504.13      6.18 o 
   0   6   9       76.78       80.00      2.96 o 
   1   6   9      523.08      510.88      6.69 o 
   2   6   9       33.73       35.82      2.75 o 
   3   6   9      985.71     1048.50     22.43 o 
   4   6   9       27.27       22.59      2.90 o 
   5   6   9      953.16      942.10     13.52 o 
   6   6   9       27.44       41.72      4.95 o 
   7   6   9      333.13      335.71      8.22 o 
   8   6   9        8.36       12.68      3.62 o 
   9   6   9      345.27      388.84      9.52 o 
  10   6   9        8.11       17.28      5.36 o 
  -9   7   9       47.99       31.32      4.65 o 
  -8   7   9      167.65      172.60      7.03 o 
  -7   7   9        1.02       -4.11      3.55 o 
  -6   7   9      305.32      291.44      7.60 o 
  -5   7   9        7.09        6.54      3.73 o 
  -4   7   9      920.85      958.19     16.50 o 
  -3   7   9        0.48       -1.17      3.49 o 
  -2   7   9     1030.29     1020.68     13.42 o 
  -1   7   9      207.03      220.83      5.93 o 
   0   7   9      239.98      239.52      5.31 o 
   1   7   9       25.44       37.71      3.60 o 
   2   7   9      339.86      346.41      8.72 o 
   3   7   9       24.38       18.10      4.12 o 
   4   7   9      385.42      385.61      9.81 o 
   5   7   9       33.28       35.44      4.15 o 
   6   7   9      399.17      388.92      9.09 o 
   7   7   9       21.95       18.95      4.19 o 
   8   7   9       69.42       74.31      4.74 o 
   9   7   9       30.23       53.03      4.59 o 
  -7   8   9        6.02        3.80      4.62 o 
  -6   8   9      113.15       92.46      7.92 o 
  -5   8   9       87.53      103.37      8.26 o 
  -4   8   9       99.31      117.01      8.35 o 
  -3   8   9       50.54       51.91      5.43 o 
  -2   8   9        3.96        5.55      4.90 o 
  -1   8   9       71.18       75.85      6.61 o 
   0   8   9       19.58       27.21      4.42 o 
   1   8   9      183.03      184.37      7.59 o 
   2   8   9        2.18       -1.81      6.14 o 
   3   8   9      194.38      185.77      7.67 o 
   4   8   9       48.08       52.59      5.51 o 
   5   8   9       75.43       91.56      7.54 o 
   6   8   9      275.70      253.90      9.49 o 
   7   8   9      515.17      555.17     13.50 o 
  -4   9   9       67.45       70.55      7.96 o 
  -3   9   9       19.71       23.37      6.29 o 
  -2   9   9      241.24      234.93     10.53 o 
  -1   9   9        0.49        3.91      5.74 o 
   0   9   9      312.61      322.91     12.29 o 
   1   9   9        6.25        6.91      6.07 o 
   2   9   9       61.86       80.03      6.67 o 
   3   9   9       21.23       17.65      5.10 o 
   4   9   9      173.47      175.63      8.46 o 
 -14   0  10      788.79      826.55     29.17 o 
 -12   0  10      828.02      849.73     15.24 o 
 -10   0  10      105.23       93.08      4.89 o 
  -8   0  10     2278.43     2265.44     25.23 o 
  -6   0  10    10254.78    10400.71    116.21 o 
  -4   0  10     7966.35     8914.46     93.53 o 
  -2   0  10    24971.38    26592.09    419.20 o 
   0   0  10      406.26      257.77      3.79 o 
   2   0  10     2011.36     2003.04     23.91 o 
   4   0  10      210.62      272.25      5.44 o 
   6   0  10      302.06      257.70      8.15 o 
   8   0  10      107.61       96.00      6.50 o 
  10   0  10     2732.17     2636.14     41.76 o 
  12   0  10        8.00        3.29      5.32 o 
 -14   1  10        2.53       -0.77      4.09 o 
 -13   1  10       75.75       77.18      5.19 o 
 -12   1  10       29.85       20.50      3.95 o 
 -11   1  10       14.17        9.01      2.56 o 
 -10   1  10      272.22      264.46      5.63 o 
  -9   1  10     2472.30     2399.78     21.84 o 
  -8   1  10       10.04        5.85      1.95 o 
  -7   1  10     1080.30     1060.82     10.41 o 
  -6   1  10      457.41      440.88      5.52 o 
  -5   1  10        4.03        6.10      1.16 o 
  -4   1  10        8.71        8.46      0.94 o 
  -3   1  10     6898.67     7133.48     44.97 o 
  -2   1  10     5373.00     5834.59     39.54 o 
  -1   1  10     4512.72     4462.23     30.63 o 
   0   1  10       40.01       33.06      1.15 o 
   1   1  10     1408.40     1435.20     12.62 o 
   2   1  10      244.15      386.04      4.42 o 
   3   1  10     2445.17     2536.28     19.42 o 
   4   1  10      654.75      773.36      6.64 o 
   5   1  10     7161.17     7143.78     54.13 o 
   6   1  10     1205.91     1314.20     14.06 o 
   7   1  10     2196.79     2222.13     21.74 o 
   8   1  10      314.55      320.78      8.78 o 
   9   1  10     1200.35     1150.78     15.55 o 
  10   1  10       61.17       61.50      4.43 o 
  11   1  10     1683.80     1650.51     24.22 o 
  12   1  10        0.07        0.94      3.76 o 
  13   1  10      383.89      396.00     11.66 o 
 -13   2  10        6.89        5.60      3.64 o 
 -12   2  10      108.84      114.85      5.25 o 
 -11   2  10     1028.41     1012.99     17.74 o 
 -10   2  10      813.90      798.38     11.49 o 
  -9   2  10       10.37        8.06      2.68 o 
  -8   2  10     2025.41     2052.58     18.99 o 
  -7   2  10       42.71       44.03      3.10 o 
  -6   2  10     2609.33     2570.26     20.91 o 
  -5   2  10       43.75       77.43      2.10 o 
  -4   2  10     4770.89     5074.90     31.72 o 
  -3   2  10      996.92      874.48      7.02 o 
  -2   2  10     2164.78     2108.44     16.69 o 
  -1   2  10        7.31       18.83      1.13 o 
   0   2  10     2369.59     2287.53     16.41 o 
   1   2  10      754.68      700.26      6.89 o 
   2   2  10      737.68      787.47      7.99 o 
   3   2  10       18.18       16.15      1.35 o 
   4   2  10      215.74      179.26      2.71 o 
   5   2  10      870.97      892.28      8.18 o 
   6   2  10     3393.25     3475.03     30.92 o 
   7   2  10        4.04        8.53      2.68 o 
   8   2  10      587.16      556.93     15.25 o 
   9   2  10       26.49       30.92      3.65 o 
  10   2  10        9.08        9.11      3.14 o 
  11   2  10        0.17        1.71      3.77 o 
  12   2  10      925.84      894.80     17.25 o 
  13   2  10      315.31      338.25     13.63 o 
 -13   3  10        1.99        8.26      4.86 o 
 -12   3  10        4.36        0.90      4.35 o 
 -11   3  10      363.33      368.52      9.42 o 
 -10   3  10        2.93        1.22      4.78 o 
  -9   3  10       20.42       21.61      3.52 o 
  -8   3  10       90.35       83.95      5.28 o 
  -7   3  10      167.52      161.98      4.69 o 
  -6   3  10      158.98      142.27      3.24 o 
  -5   3  10     4519.76     4509.61     36.61 o 
  -4   3  10      903.03      950.73      8.32 o 
  -3   3  10     1999.59     1870.01     14.45 o 
  -2   3  10     4832.93     4834.53     31.28 o 
  -1   3  10     2782.44     2710.78     18.31 o 
   0   3  10     1602.52     1787.99     13.38 o 
   1   3  10     2789.05     2629.32     20.02 o 
   2   3  10      152.90      150.76      2.78 o 
   3   3  10     1131.64     1124.71     10.87 o 
   4   3  10      357.57      360.32      4.56 o 
   5   3  10      393.75      374.77      7.68 o 
   6   3  10      114.61      129.67      3.02 o 
   7   3  10     2347.02     2362.92     32.60 o 
   8   3  10        6.10       12.61      3.85 o 
   9   3  10     1692.78     1598.73     23.37 o 
  10   3  10       10.08       18.72      4.41 o 
  11   3  10      358.96      370.29     10.78 o 
  12   3  10       21.72       17.79      5.28 o 
 -12   4  10      311.58      312.89     10.16 o 
 -11   4  10       14.00       11.07      4.38 o 
 -10   4  10      693.53      679.29     13.76 o 
  -9   4  10       61.42       59.94      3.94 o 
  -8   4  10      548.01      533.45      8.91 o 
  -7   4  10       11.74        7.19      2.82 o 
  -6   4  10      674.11      672.18      8.23 o 
  -5   4  10      475.01      460.90      7.17 o 
  -4   4  10     1292.05     1278.91     14.08 o 
  -3   4  10       15.01       10.00      1.82 o 
  -2   4  10     1609.38     1591.17     14.08 o 
  -1   4  10       72.72       79.85      2.17 o 
   0   4  10      819.24      769.29      7.50 o 
   1   4  10       57.23       66.73      2.58 o 
   2   4  10     2542.76     2520.36     19.63 o 
   3   4  10       85.61       76.74      2.64 o 
   4   4  10     2571.93     2505.23     20.76 o 
   5   4  10      549.62      562.73      7.94 o 
   6   4  10      286.12      281.17      5.44 o 
   7   4  10      890.78      910.61     12.97 o 
   8   4  10     1136.35     1051.23     17.30 o 
   9   4  10       34.49       31.16      4.84 o 
  10   4  10      440.28      429.12     11.27 o 
  11   4  10       81.67       79.93      8.20 o 
  12   4  10       58.16       57.22      6.32 o 
 -12   5  10       77.24       66.02      6.64 o 
 -11   5  10       47.00       44.39      6.04 o 
 -10   5  10       19.77       15.11      4.90 o 
  -9   5  10       37.26       37.03      5.34 o 
  -8   5  10       17.42       14.82      3.19 o 
  -7   5  10      654.17      636.88      8.32 o 
  -6   5  10       34.26       33.30      2.58 o 
  -5   5  10     1093.25     1062.94     12.85 o 
  -4   5  10       72.42       80.79      3.60 o 
  -3   5  10      604.59      611.46      7.93 o 
  -2   5  10       54.70       54.91      2.76 o 
  -1   5  10      568.17      560.53      6.26 o 
   0   5  10        0.28       -1.23      1.39 o 
   1   5  10     3018.34     2976.70     22.03 o 
   2   5  10       86.47      107.20      4.34 o 
   3   5  10      546.03      575.26      8.07 o 
   4   5  10       90.64      101.55      3.86 o 
   5   5  10      508.90      514.46      7.95 o 
   6   5  10       88.38       73.82      3.48 o 
   7   5  10      653.76      611.33      8.72 o 
   8   5  10       18.35       20.47      3.70 o 
   9   5  10      918.82      943.07     17.20 o 
  10   5  10       32.42       37.43      5.35 o 
  11   5  10       71.80       72.77      8.04 o 
 -11   6  10        6.54        4.27      5.26 o 
 -10   6  10      162.00      160.73      6.75 o 
  -9   6  10        4.85        3.37      3.66 o 
  -8   6  10      171.23      161.77      6.19 o 
  -7   6  10       23.24       22.26      3.36 o 
  -6   6  10      624.92      616.37     11.27 o 
  -5   6  10       29.74       21.65      3.44 o 
  -4   6  10     1510.92     1507.67     17.06 o 
  -3   6  10       21.26       23.27      2.85 o 
  -2   6  10      630.70      628.29      8.39 o 
  -1   6  10        8.16        7.98      1.92 o 
   0   6  10      838.00      857.51      9.41 o 
   1   6  10      199.09      212.61      4.76 o 
   2   6  10      770.40      804.05     11.81 o 
   3   6  10        1.69        4.05      2.77 o 
   4   6  10      245.42      287.70      7.83 o 
   5   6  10       32.61       39.77      3.79 o 
   6   6  10      408.72      392.34      8.62 o 
   7   6  10        0.94        1.06      3.43 o 
   8   6  10      366.09      346.72      8.76 o 
   9   6  10      153.66      145.98      7.61 o 
  10   6  10      292.61      302.29     19.81 o 
  -9   7  10       19.47       16.12      4.29 o 
  -8   7  10        3.34       -2.83      3.62 o 
  -7   7  10      191.96      191.72      8.43 o 
  -6   7  10        5.68       14.65      6.75 o 
  -5   7  10      347.42      350.63      8.60 o 
  -4   7  10       48.59       52.29      4.55 o 
  -3   7  10      150.47      155.80      7.40 o 
  -2   7  10        3.78        8.88      3.21 o 
  -1   7  10      200.92      211.14      5.84 o 
   0   7  10       19.97       25.62      3.01 o 
   1   7  10      876.13      918.03     14.22 o 
   2   7  10        1.17        5.77      4.37 o 
   3   7  10      371.77      398.66     19.91 o 
   4   7  10       50.24       49.17      4.92 o 
   5   7  10      468.11      457.19     19.26 o 
   6   7  10       27.17       31.33      4.26 o 
   7   7  10      522.89      535.90     10.82 o 
   8   7  10        1.73        4.38      3.90 o 
   9   7  10        8.77        2.33      4.46 o 
  -7   8  10       57.31       53.16      5.71 o 
  -6   8  10       83.08       84.00      6.15 o 
  -5   8  10       22.91       26.74      6.13 o 
  -4   8  10      495.07      471.90     17.07 o 
  -3   8  10        3.30        3.22      4.50 o 
  -2   8  10      263.59      280.19     12.69 o 
  -1   8  10       32.80       36.24      5.83 o 
   0   8  10      228.47      246.46     10.23 o 
   1   8  10       43.34       56.55      6.55 o 
   2   8  10      173.49      182.20     14.27 o 
   3   8  10       39.47       46.19      9.70 o 
   4   8  10      305.02      287.24      9.61 o 
   5   8  10        7.73       10.45      4.59 o 
   6   8  10       10.74       10.49      5.06 o 
   7   8  10       36.90       53.37      6.21 o 
  -4   9  10        0.01       -3.39      5.91 o 
  -3   9  10       92.90       94.71      8.27 o 
  -2   9  10       14.00       16.68      5.90 o 
  -1   9  10      200.55      227.81     10.94 o 
   0   9  10       26.12       30.83      6.44 o 
   1   9  10        1.63        7.04      8.85 o 
   2   9  10        6.66        1.03      4.59 o 
   3   9  10      203.75      191.74      8.68 o 
 -13   0  11       87.01       90.88      6.05 o 
 -11   0  11      929.63      904.97     15.37 o 
  -9   0  11     1406.75     1421.59     21.17 o 
  -7   0  11      508.34      527.46     15.30 o 
  -5   0  11      225.03      214.56      6.48 o 
  -3   0  11    16807.55    18278.93    275.63 o 
  -1   0  11     1416.12     1619.71     23.87 o 
   1   0  11      187.02      144.89      4.10 o 
   3   0  11     8207.77     7318.41     80.05 o 
   5   0  11     3133.69     3006.23     43.17 o 
   7   0  11     1419.76     1407.96     24.26 o 
   9   0  11     3521.43     3587.88     53.19 o 
  11   0  11     1135.51     1109.13     55.31 o 
  13   0  11      304.95      324.06     13.28 o 
 -13   1  11       16.27       14.90      4.00 o 
 -12   1  11      173.14      174.80      6.65 o 
 -11   1  11      653.24      627.31      9.05 o 
 -10   1  11       77.12       73.24      3.43 o 
  -9   1  11     1260.33     1247.73     13.23 o 
  -8   1  11     2366.21     2326.81     19.82 o 
  -7   1  11     1598.14     1608.41     15.69 o 
  -6   1  11      271.08      253.08      4.73 o 
  -5   1  11      607.53      598.56      5.56 o 
  -4   1  11     4420.41     4411.08     27.19 o 
  -3   1  11     2550.96     2989.58     19.90 o 
  -2   1  11     5985.50     5844.24     39.86 o 
  -1   1  11     2791.58     3438.22     22.56 o 
   0   1  11       15.37       43.77      1.39 o 
   1   1  11       37.03       32.12      1.52 o 
   2   1  11      673.15      786.56      9.34 o 
   3   1  11      392.34      364.14      4.45 o 
   4   1  11      964.17      847.28      7.27 o 
   5   1  11        1.99        9.66      1.11 o 
   6   1  11     1853.90     1748.14     17.67 o 
   7   1  11       23.94       24.00      2.90 o 
   8   1  11        3.15        7.51      2.96 o 
   9   1  11       24.32       29.59      3.59 o 
  10   1  11      376.58      380.16      8.65 o 
  11   1  11       84.75       91.89      5.29 o 
  12   1  11      320.41      338.65      9.73 o 
  13   1  11        2.64        5.76      5.04 o 
 -13   2  11       70.57       70.49      5.47 o 
 -12   2  11      248.09      231.40      6.96 o 
 -11   2  11      133.08      122.01      5.12 o 
 -10   2  11       77.76       77.50      4.69 o 
  -9   2  11     1133.98     1140.73     14.14 o 
  -8   2  11      319.40      326.09      5.85 o 
  -7   2  11      223.78      201.77      4.53 o 
  -6   2  11       20.10       14.71      2.08 o 
  -5   2  11     3400.17     3486.45     26.64 o 
  -4   2  11      459.71      388.06      3.91 o 
  -3   2  11     3043.66     2850.47     20.48 o 
  -2   2  11     4460.81     4756.86     32.89 o 
  -1   2  11     4509.77     4897.51     31.60 o 
   0   2  11      762.00      907.98      7.61 o 
   1   2  11     2039.69     1830.05     14.43 o 
   2   2  11       21.00       26.82      1.62 o 
   3   2  11      596.49      462.74      5.73 o 
   4   2  11       18.17        6.75      1.19 o 
   5   2  11     1274.80     1220.25     11.56 o 
   6   2  11      636.33      644.09      9.88 o 
   7   2  11     2079.42     2088.76     23.41 o 
   8   2  11      147.31      141.66      8.05 o 
   9   2  11     1486.76     1475.75     22.63 o 
  10   2  11        0.80        1.79      2.98 o 
  11   2  11      980.64      979.14     15.36 o 
  12   2  11      173.28      177.84      8.31 o 
  13   2  11      258.08      272.21     10.37 o 
 -13   3  11      448.13      446.61     12.33 o 
 -12   3  11      182.94      183.46      8.16 o 
 -11   3  11      173.11      181.90      7.97 o 
 -10   3  11     1635.70     1570.95     20.85 o 
  -9   3  11       11.47        4.18      3.27 o 
  -8   3  11      169.27      154.76      4.88 o 
  -7   3  11       12.63       14.50      2.58 o 
  -6   3  11     1641.24     1617.51     16.71 o 
  -5   3  11     1104.84     1043.43     10.66 o 
  -4   3  11     1145.59      970.18      9.27 o 
  -3   3  11      265.91      230.09      3.67 o 
  -2   3  11     5166.60     5129.03     35.01 o 
  -1   3  11     1842.00     1807.09     15.24 o 
   0   3  11     7671.64     7736.45     54.91 o 
   1   3  11     1571.54     1729.74     14.00 o 
   2   3  11     3157.14     3121.14     24.29 o 
   3   3  11      906.21      935.83     10.81 o 
   4   3  11     1888.61     1844.54     15.10 o 
   5   3  11      758.32      751.38      8.36 o 
   6   3  11        5.14        4.10      1.58 o 
   7   3  11       74.64       61.30      5.28 o 
   8   3  11      973.95      907.91     15.64 o 
   9   3  11       38.06       53.34      5.26 o 
  10   3  11      250.17      239.07      8.81 o 
  11   3  11      134.20      140.12      7.41 o 
  12   3  11       95.38       93.28      6.06 o 
 -12   4  11       96.47       95.76      6.88 o 
 -11   4  11      203.93      192.45      8.54 o 
 -10   4  11       16.27       13.60      4.23 o 
  -9   4  11      393.88      388.15      9.13 o 
  -8   4  11      221.54      215.54      5.92 o 
  -7   4  11     1179.37     1171.08     14.14 o 
  -6   4  11        0.85        1.07      1.92 o 
  -5   4  11     1491.14     1429.42     15.59 o 
  -4   4  11     1255.37     1202.25     13.54 o 
  -3   4  11     1443.05     1443.08     14.34 o 
  -2   4  11        8.12        5.26      1.42 o 
  -1   4  11     4340.25     4226.38     31.28 o 
   0   4  11      186.76      208.25      3.62 o 
   1   4  11     3616.74     3482.01     26.27 o 
   2   4  11        2.65        7.29      1.52 o 
   3   4  11       49.63       42.35      2.22 o 
   4   4  11       86.79       80.62      2.57 o 
   5   4  11      275.89      271.20      5.38 o 
   6   4  11      165.72      192.96      5.45 o 
   7   4  11      944.52      896.07     21.69 o 
   8   4  11        0.78        5.38      3.84 o 
   9   4  11      800.50      776.95     18.48 o 
  10   4  11        3.41       -0.50      4.36 o 
  11   4  11      255.07      239.67      9.61 o 
  12   4  11       37.39       29.93      6.00 o 
 -11   5  11       30.19       25.90      5.09 o 
 -10   5  11       98.59       96.42      6.36 o 
  -9   5  11       60.03       66.93      6.31 o 
  -8   5  11      233.41      212.07      7.13 o 
  -7   5  11        5.64        2.74      2.90 o 
  -6   5  11      721.49      701.40     10.24 o 
  -5   5  11       79.86       80.67      3.62 o 
  -4   5  11     2179.10     2206.72     22.51 o 
  -3   5  11       61.90       56.72      3.85 o 
  -2   5  11      800.19      805.70      9.53 o 
  -1   5  11        6.67        8.02      1.73 o 
   0   5  11     1962.50     1936.76     14.53 o 
   1   5  11        8.48        8.07      1.75 o 
   2   5  11     3674.33     3763.44     31.26 o 
   3   5  11       16.76       24.03      2.46 o 
   4   5  11      319.71      319.95      7.69 o 
   5   5  11      144.51      159.08      4.76 o 
   6   5  11      621.04      582.63     10.15 o 
   7   5  11       95.85      106.28      3.89 o 
   8   5  11      743.32      694.40     14.11 o 
   9   5  11       44.67       49.90      6.74 o 
  10   5  11      180.35      184.13      8.58 o 
  11   5  11       58.38       67.63      9.54 o 
 -10   6  11        7.41        8.29      4.16 o 
  -9   6  11       32.23       34.38      4.47 o 
  -8   6  11       29.97       30.79      4.05 o 
  -7   6  11      613.64      580.05     12.24 o 
  -6   6  11       39.35       38.53      4.14 o 
  -5   6  11      687.40      707.67     13.27 o 
  -4   6  11      107.81      111.48      4.96 o 
  -3   6  11      942.92      924.59     12.07 o 
  -2   6  11        5.72        4.00      2.42 o 
  -1   6  11      964.06      986.28     11.31 o 
   0   6  11       48.52       52.71      2.72 o 
   1   6  11      872.64      869.66     13.72 o 
   2   6  11       24.13       28.06      3.73 o 
   3   6  11      444.83      454.09      8.64 o 
   4   6  11        4.55        2.24      3.01 o 
   5   6  11      656.66      626.99     10.78 o 
   6   6  11        8.17        6.09      3.86 o 
   7   6  11      469.10      478.63      9.89 o 
   8   6  11       10.27       19.84      4.94 o 
   9   6  11       28.34       32.19      5.44 o 
  10   6  11       22.03       15.58      6.01 o 
  -9   7  11        5.23        1.76      4.84 o 
  -8   7  11      148.85      140.58      7.48 o 
  -7   7  11        0.05       -4.52      4.15 o 
  -6   7  11      622.07      605.76     13.82 o 
  -5   7  11       18.74       14.74      4.28 o 
  -4   7  11      700.85      675.99     11.88 o 
  -3   7  11      169.45      181.77      6.44 o 
  -2   7  11      495.16      526.47     11.52 o 
  -1   7  11       86.20       90.73      4.25 o 
   0   7  11      297.72      313.27     11.00 o 
   1   7  11       10.34       11.54      3.97 o 
   2   7  11      427.13      437.54     16.53 o 
   3   7  11       48.63       49.79      6.10 o 
   4   7  11      310.47      299.15      9.02 o 
   5   7  11        5.10        2.62      3.70 o 
   6   7  11      265.44      255.90      7.82 o 
   7   7  11      123.68      114.71      5.99 o 
   8   7  11       98.42      108.61      5.96 o 
  -7   8  11       25.86       27.97      5.42 o 
  -6   8  11       57.64       56.53      5.98 o 
  -5   8  11      403.68      407.46     25.19 o 
  -4   8  11       30.93       36.48      6.39 o 
  -3   8  11      110.32      131.17      8.54 o 
  -2   8  11       16.31       16.30      5.53 o 
  -1   8  11      228.72      231.92      9.82 o 
   0   8  11       30.89       31.89      5.85 o 
   1   8  11       50.58       63.03      9.30 o 
   2   8  11       29.13       22.47      5.93 o 
   3   8  11      312.05      318.92     11.07 o 
   4   8  11       15.78       14.77      4.92 o 
   5   8  11      211.47      233.41      9.28 o 
   6   8  11        6.33        0.72      4.80 o 
  -3   9  11        0.55        6.73      6.11 o 
  -2   9  11      136.83      139.31      9.26 o 
  -1   9  11       19.89       11.63      5.98 o 
   0   9  11      298.95      277.41     16.71 o 
   1   9  11        0.22        0.81      7.77 o 
   2   9  11       28.11       31.06      6.84 o 
   3   9  11        4.23       -1.04      7.33 o 
 -12   0  12      602.10      620.77     19.05 o 
 -10   0  12        8.08        8.85      4.21 o 
  -8   0  12     1344.51     1360.87     20.58 o 
  -6   0  12      394.23      478.07      9.44 o 
  -4   0  12      468.79      359.13      5.84 o 
  -2   0  12    10721.78    11621.49     96.75 o 
   0   0  12     2089.01     2381.31     28.14 o 
   2   0  12      219.26      163.66      4.80 o 
   4   0  12     2271.71     1969.59     24.33 o 
   6   0  12        7.05        7.50      3.36 o 
   8   0  12      528.83      540.02     13.66 o 
  10   0  12      767.35      786.10     20.77 o 
  12   0  12       16.72       25.94      6.54 o 
 -13   1  12      238.38      247.46      7.87 o 
 -12   1  12      158.98      160.59      6.64 o 
 -11   1  12        6.48        8.13      3.88 o 
 -10   1  12       72.58       76.94      4.00 o 
  -9   1  12      388.11      363.85      7.11 o 
  -8   1  12     2935.19     2906.21     26.16 o 
  -7   1  12      732.26      782.89      9.79 o 
  -6   1  12     1411.52     1450.89     15.36 o 
  -5   1  12     2409.20     2529.12     18.47 o 
  -4   1  12      549.28      514.61      4.83 o 
  -3   1  12     1211.67     1268.57      9.53 o 
  -2   1  12      442.26      587.48      5.67 o 
  -1   1  12     5512.21     6182.16     41.11 o 
   0   1  12       53.72       53.07      1.75 o 
   1   1  12     5690.69     5812.88     45.06 o 
   2   1  12       15.49       16.60      1.48 o 
   3   1  12     1534.61     1396.47     12.88 o 
   4   1  12     2712.74     2863.54     23.92 o 
   5   1  12     1439.71     1478.41     13.46 o 
   6   1  12      130.58      111.49      4.43 o 
   7   1  12     1476.95     1457.85     24.28 o 
   8   1  12        3.59        2.87      3.34 o 
   9   1  12     2262.28     2245.57     25.85 o 
  10   1  12        0.11        2.96      3.49 o 
  11   1  12      692.99      691.14     14.55 o 
  12   1  12       63.55       61.99      5.31 o 
  13   1  12      629.56      632.91     15.02 o 
 -13   2  12       21.18       14.37      4.43 o 
 -12   2  12      298.61      301.17      8.19 o 
 -11   2  12      561.22      554.05      9.85 o 
 -10   2  12     1902.11     1952.91     27.15 o 
  -9   2  12       19.27       22.33      3.08 o 
  -8   2  12      249.73      241.97      5.82 o 
  -7   2  12      470.66      472.57      7.84 o 
  -6   2  12      455.92      435.02      6.70 o 
  -5   2  12      452.19      460.95      8.51 o 
  -4   2  12     3447.03     3517.04     28.81 o 
  -3   2  12     1268.43     1048.43     10.18 o 
  -2   2  12      962.11      935.01      8.09 o 
  -1   2  12       92.14      135.59      2.26 o 
   0   2  12     3494.99     3768.77     27.81 o 
   1   2  12        0.09        3.60      1.14 o 
   2   2  12        9.93        8.30      1.45 o 
   3   2  12     1863.14     1690.52     15.24 o 
   4   2  12      375.22      367.22      4.62 o 
   5   2  12       33.37       31.42      2.25 o 
   6   2  12      357.27      344.95      7.17 o 
   7   2  12      419.04      406.02      7.96 o 
   8   2  12       55.14       51.67      3.48 o 
   9   2  12       19.10       18.63      3.10 o 
  10   2  12      241.64      245.23      6.79 o 
  11   2  12       18.32       20.34      4.80 o 
  12   2  12      288.25      283.82     10.22 o 
 -13   3  12      124.71      145.03      7.73 o 
 -12   3  12      324.40      322.75      9.94 o 
 -11   3  12      350.92      320.33     13.61 o 
 -10   3  12       83.39       80.79      5.11 o 
  -9   3  12      484.09      465.37      9.52 o 
  -8   3  12      110.29      103.82      4.85 o 
  -7   3  12       86.67       73.74      4.98 o 
  -6   3  12      131.39      122.39      3.65 o 
  -5   3  12     1428.41     1438.50     13.77 o 
  -4   3  12       47.61       54.62      2.39 o 
  -3   3  12     1709.35     1730.15     13.79 o 
  -2   3  12      185.84      172.92      3.82 o 
  -1   3  12     2367.27     2289.80     17.83 o 
   0   3  12      114.56      147.75      3.16 o 
   1   3  12     4241.27     4237.59     31.27 o 
   2   3  12        0.84        2.93      1.84 o 
   3   3  12      494.60      502.20      7.35 o 
   4   3  12     1145.22     1100.71     11.05 o 
   5   3  12      420.80      447.62      6.11 o 
   6   3  12      685.57      651.39      8.56 o 
   7   3  12     2422.21     2432.82     26.84 o 
   8   3  12       29.85       34.01      4.40 o 
   9   3  12      916.35      887.39     16.05 o 
  10   3  12       87.87       73.69      5.89 o 
  11   3  12      890.40      878.84     17.15 o 
  12   3  12        0.18        2.14      4.34 o 
 -12   4  12      505.03      496.44     12.54 o 
 -11   4  12       44.91       53.89      5.43 o 
 -10   4  12      293.99      279.99      8.86 o 
  -9   4  12       59.06       49.96      4.46 o 
  -8   4  12      828.39      815.29     17.60 o 
  -7   4  12      204.39      223.54      7.65 o 
  -6   4  12     1412.28     1372.31     15.28 o 
  -5   4  12      163.57      140.65      4.31 o 
  -4   4  12     1272.87     1223.82     15.90 o 
  -3   4  12      426.14      405.65      6.16 o 
  -2   4  12     1799.07     1822.59     14.63 o 
  -1   4  12        5.34       10.78      2.38 o 
   0   4  12     3391.94     3282.95     24.98 o 
   1   4  12      337.95      355.26      4.86 o 
   2   4  12     3062.88     2967.38     25.14 o 
   3   4  12        3.72        8.38      1.82 o 
   4   4  12       24.81       28.69      2.09 o 
   5   4  12       16.80       18.99      2.11 o 
   6   4  12      171.42      160.73      5.13 o 
   7   4  12        2.72        3.76      3.35 o 
   8   4  12      466.91      421.33     10.64 o 
   9   4  12        4.40        6.89      4.50 o 
  10   4  12        4.15        4.49      4.44 o 
  11   4  12        9.75        5.61      4.94 o 
 -11   5  12      213.13      195.69      9.64 o 
 -10   5  12       12.50       12.28      4.76 o 
  -9   5  12      806.47      803.83     15.12 o 
  -8   5  12       19.13       17.02      4.46 o 
  -7   5  12      520.76      544.59      8.54 o 
  -6   5  12        1.61        0.83      3.07 o 
  -5   5  12      527.97      500.94      8.13 o 
  -4   5  12       84.21       88.54      3.89 o 
  -3   5  12     3262.80     3297.61     28.98 o 
  -2   5  12      438.28      440.86      6.73 o 
  -1   5  12     1524.25     1461.88     13.62 o 
   0   5  12      157.33      144.39      4.18 o 
   1   5  12      116.73      135.62      3.47 o 
   2   5  12      528.47      506.21      6.93 o 
   3   5  12      586.96      563.74      9.23 o 
   4   5  12       50.00       54.19      2.70 o 
   5   5  12      288.29      300.97      7.06 o 
   6   5  12        4.30        0.54      2.89 o 
   7   5  12      298.93      314.62      9.45 o 
   8   5  12       20.08       14.97      4.54 o 
   9   5  12      643.77      578.53     13.41 o 
  10   5  12        5.96        1.78      4.78 o 
  11   5  12      119.11      109.11      7.52 o 
 -10   6  12       35.23       32.38      5.66 o 
  -9   6  12       21.60       25.47      4.87 o 
  -8   6  12      305.79      304.02      9.49 o 
  -7   6  12        0.29        0.33      3.88 o 
  -6   6  12     1241.23     1201.28     17.18 o 
  -5   6  12        2.66        2.22      4.20 o 
  -4   6  12      503.26      524.51      9.93 o 
  -3   6  12       14.69       23.71      3.94 o 
  -2   6  12     1680.03     1678.29     16.99 o 
  -1   6  12       31.24       37.11      2.83 o 
   0   6  12     1263.43     1280.43     13.86 o 
   1   6  12       12.91        9.11      2.59 o 
   2   6  12      613.20      609.44     12.33 o 
   3   6  12      257.47      243.50      7.74 o 
   4   6  12      179.90      178.72      5.97 o 
   5   6  12       36.59       22.13      4.30 o 
   6   6  12      384.00      388.60      8.79 o 
   7   6  12      130.69      120.23      6.22 o 
   8   6  12       50.70       50.34      5.55 o 
   9   6  12       15.38       17.68      5.26 o 
  -9   7  12      218.94      225.78      9.37 o 
  -8   7  12        0.33       -0.53      4.34 o 
  -7   7  12      310.29      313.16      9.97 o 
  -6   7  12       40.97       39.95      5.31 o 
  -5   7  12      477.86      465.27     10.98 o 
  -4   7  12      217.83      235.69      8.77 o 
  -3   7  12      149.62      165.41      6.56 o 
  -2   7  12      297.84      291.08      7.94 o 
  -1   7  12      365.63      377.09     10.08 o 
   0   7  12       53.74       60.69      4.88 o 
   1   7  12      194.44      190.85      8.90 o 
   2   7  12        5.45       13.47      5.20 o 
   3   7  12      176.40      172.81     14.13 o 
   4   7  12      115.46      115.06      6.49 o 
   5   7  12      377.89      386.19      9.11 o 
   6   7  12        0.77        1.76      3.73 o 
   7   7  12      173.34      185.78      8.65 o 
   8   7  12        7.28        8.03      5.20 o 
  -6   8  12      127.37      132.76      7.38 o 
  -5   8  12        3.93        7.95      5.87 o 
  -4   8  12      680.75      688.15     17.49 o 
  -3   8  12      154.30      164.47     28.17 o 
  -2   8  12      128.67      149.59      8.77 o 
  -1   8  12        8.26       15.83      5.46 o 
   0   8  12      126.20      123.26     11.65 o 
   1   8  12       70.25       64.48     10.48 o 
   2   8  12       77.41       72.33      6.96 o 
   3   8  12        1.25       -0.75      4.38 o 
   4   8  12      219.16      211.49      8.68 o 
   5   8  12        2.98        2.71      4.84 o 
   6   8  12       51.65       67.88      6.55 o 
  -2   9  12        0.29        1.32      6.28 o 
  -1   9  12       90.69       78.83     12.19 o 
   0   9  12       11.75       16.62      9.84 o 
   1   9  12       24.98       16.80     10.02 o 
   2   9  12        9.76       20.41     10.02 o 
 -13   0  13      991.21     1106.51     34.68 o 
 -11   0  13      235.73      238.46      9.91 o 
  -9   0  13     3379.41     3322.43     61.28 o 
  -7   0  13     3816.65     3806.79     46.50 o 
  -5   0  13     4322.29     4072.25     40.04 o 
  -3   0  13       93.07       93.05      2.89 o 
  -1   0  13     2381.44     1904.14     17.94 o 
   1   0  13    10999.71    10573.65    114.47 o 
   3   0  13     3350.28     2981.37     35.18 o 
   5   0  13     1179.29     1076.54     15.00 o 
   7   0  13     3938.90     3746.55     54.40 o 
   9   0  13      694.63      683.20     16.60 o 
  11   0  13      324.86      317.37     12.51 o 
 -13   1  13        0.77       -0.73      4.32 o 
 -12   1  13     1174.12     1190.55     19.78 o 
 -11   1  13        6.03        2.88      3.87 o 
 -10   1  13      116.84      123.07      4.84 o 
  -9   1  13      785.88      792.19     11.00 o 
  -8   1  13      226.53      252.83      7.83 o 
  -7   1  13        5.57        3.37      2.16 o 
  -6   1  13     4089.63     4154.57     37.62 o 
  -5   1  13      892.81      851.47      8.59 o 
  -4   1  13      893.52      807.97      7.78 o 
  -3   1  13       21.89        9.87      1.20 o 
  -2   1  13       13.92       14.05      1.46 o 
  -1   1  13       60.81       74.93      3.47 o 
   0   1  13      358.49      401.24      4.70 o 
   1   1  13      833.45      862.45      7.93 o 
   2   1  13     2087.33     2119.44     18.40 o 
   3   1  13        4.95        1.04      1.31 o 
   4   1  13      134.85      136.57      3.19 o 
   5   1  13      254.42      249.35      3.97 o 
   6   1  13     1362.62     1367.63     23.06 o 
   7   1  13      156.15      141.55      5.35 o 
   8   1  13      623.82      613.39     10.57 o 
   9   1  13       36.44       50.20      7.14 o 
  10   1  13      314.99      327.00      8.47 o 
  11   1  13        0.32        4.18      3.79 o 
  12   1  13       30.37       28.23      4.77 o 
 -13   2  13      166.54      151.51      9.48 o 
 -12   2  13      310.98      319.58      9.79 o 
 -11   2  13       78.10       98.86      5.51 o 
 -10   2  13      208.46      205.64      7.13 o 
  -9   2  13      626.47      614.25     10.97 o 
  -8   2  13      347.63      328.76     12.59 o 
  -7   2  13       98.77      108.06      6.59 o 
  -6   2  13      833.08      823.11     15.36 o 
  -5   2  13     1735.36     1610.58     18.28 o 
  -4   2  13      581.79      547.82      6.57 o 
  -3   2  13     1372.99     1218.18     11.61 o 
  -2   2  13     2743.42     2752.44     22.96 o 
  -1   2  13    10451.52    10518.50     83.75 o 
   0   2  13      310.13      283.44      3.81 o 
   1   2  13     5879.66     5710.23     41.19 o 
   2   2  13      494.51      522.74      6.45 o 
   3   2  13     2051.46     2051.40     20.92 o 
   4   2  13     2421.71     2269.61     19.82 o 
   5   2  13     1616.92     1449.34     13.57 o 
   6   2  13        5.68        6.98      1.61 o 
   7   2  13     1083.57     1091.22     13.20 o 
   8   2  13       29.22       30.55      3.23 o 
   9   2  13      884.58      879.49     16.81 o 
  10   2  13       95.62       93.52      5.32 o 
  11   2  13      874.92      856.90     16.83 o 
  12   2  13       60.26       61.77      6.40 o 
 -12   3  13      386.78      401.73     11.40 o 
 -11   3  13       60.05       69.89      5.74 o 
 -10   3  13     1289.31     1213.96     20.68 o 
  -9   3  13       11.92        5.65      3.86 o 
  -8   3  13      354.08      361.72      9.66 o 
  -7   3  13      752.99      713.20     13.69 o 
  -6   3  13        9.38       11.82      2.02 o 
  -5   3  13      184.11      185.61      4.14 o 
  -4   3  13      446.31      463.75      6.30 o 
  -3   3  13       88.13       91.75      3.02 o 
  -2   3  13     2012.14     1998.42     17.57 o 
  -1   3  13       57.76       58.42      2.25 o 
   0   3  13     2767.94     2725.40     21.01 o 
   1   3  13      145.82      180.14      3.96 o 
   2   3  13      194.35      216.75      4.16 o 
   3   3  13       41.37       37.51      2.16 o 
   4   3  13      140.50      144.51      3.52 o 
   5   3  13      143.11      138.14      3.28 o 
   6   3  13       15.18       16.41      2.61 o 
   7   3  13       58.91       61.85      4.07 o 
   8   3  13      459.39      483.05     13.97 o 
   9   3  13      105.56      109.23      6.44 o 
  10   3  13       13.09       10.07      4.62 o 
  11   3  13        0.06        3.91      4.27 o 
  12   3  13       42.65       43.86      5.55 o 
 -12   4  13       13.59       16.05      5.54 o 
 -11   4  13      398.66      371.96     10.86 o 
 -10   4  13       15.31       21.63      5.66 o 
  -9   4  13      829.19      811.94     18.29 o 
  -8   4  13        2.33       -1.99      3.59 o 
  -7   4  13      362.47      349.75      5.96 o 
  -6   4  13      267.56      271.37      5.82 o 
  -5   4  13        5.83        5.51      2.31 o 
  -4   4  13      103.48       95.06      5.04 o 
  -3   4  13     3952.48     3843.32     32.82 o 
  -2   4  13      232.36      253.58      4.12 o 
  -1   4  13     1468.13     1449.70     13.72 o 
   0   4  13      112.31       97.19      2.84 o 
   1   4  13     1519.86     1565.49     14.75 o 
   2   4  13      172.02      197.23      4.24 o 
   3   4  13     1250.39     1214.43     12.26 o 
   4   4  13      243.91      244.65      4.63 o 
   5   4  13      343.19      384.18      8.23 o 
   6   4  13        1.20        3.03      2.44 o 
   7   4  13      600.52      572.92     12.74 o 
   8   4  13       25.41       15.88      4.41 o 
   9   4  13      856.02      797.61     15.70 o 
  10   4  13       43.76       43.11      5.72 o 
  11   4  13      383.93      392.80     11.97 o 
 -11   5  13       14.76       17.74      6.03 o 
 -10   5  13      363.76      374.40     18.96 o 
  -9   5  13       41.36       41.29      6.48 o 
  -8   5  13     1089.91     1112.71     18.05 o 
  -7   5  13        0.50        0.77      3.32 o 
  -6   5  13      235.85      217.43      6.63 o 
  -5   5  13      162.89      147.44      6.40 o 
  -4   5  13      978.27      939.90     12.08 o 
  -3   5  13       70.79       76.39      3.74 o 
  -2   5  13     2112.17     2076.88     19.70 o 
  -1   5  13       97.22       95.29      3.27 o 
   0   5  13      948.87      979.13      9.63 o 
   1   5  13       14.55       18.92      2.24 o 
   2   5  13      124.66      135.45      3.92 o 
   3   5  13      391.67      400.53      7.80 o 
   4   5  13      111.60      109.77      3.90 o 
   5   5  13        0.08        1.63      2.76 o 
   6   5  13      112.88      126.31      5.30 o 
   7   5  13      235.45      207.05      8.06 o 
   8   5  13       27.71       21.06      4.60 o 
   9   5  13        7.20        8.41      5.03 o 
  10   5  13       52.59       46.14      6.25 o 
 -10   6  13        6.22        8.23      7.04 o 
  -9   6  13      353.39      373.03     10.92 o 
  -8   6  13        1.04       -0.82      4.14 o 
  -7   6  13      217.24      204.88      8.15 o 
  -6   6  13       59.72       54.88      5.06 o 
  -5   6  13      472.52      449.76      9.58 o 
  -4   6  13      135.83      131.14      5.65 o 
  -3   6  13      931.85      912.61     13.86 o 
  -2   6  13        2.56        4.85      2.80 o 
  -1   6  13      106.30      117.09      4.15 o 
   0   6  13        0.93       -0.57      2.63 o 
   1   6  13      142.07      147.85      6.20 o 
   2   6  13       84.49       80.67      5.04 o 
   3   6  13      399.56      413.53      9.84 o 
   4   6  13      317.66      297.13      7.86 o 
   5   6  13      600.66      579.00     10.59 o 
   6   6  13       25.59       19.08      4.64 o 
   7   6  13      157.88      139.00     12.20 o 
   8   6  13       37.59       37.21      5.55 o 
   9   6  13      275.13      278.60     13.58 o 
  -8   7  13      216.41      220.66      9.02 o 
  -7   7  13       31.62       32.44      5.37 o 
  -6   7  13      488.43      504.38     15.23 o 
  -5   7  13       57.44       56.49      9.74 o 
  -4   7  13      722.11      734.77     14.05 o 
  -3   7  13       36.83       47.54      4.69 o 
  -2   7  13      284.06      273.46      9.03 o 
  -1   7  13       37.29       38.44      4.84 o 
   0   7  13       29.56       24.94      5.55 o 
   1   7  13       36.36       33.77      8.58 o 
   2   7  13      201.37      219.07      9.69 o 
   3   7  13      137.92      152.57      8.97 o 
   4   7  13      529.13      546.51     12.30 o 
   5   7  13        5.17        7.53      4.53 o 
   6   7  13       45.51       46.44      4.86 o 
   7   7  13      191.08      202.41      9.09 o 
   8   7  13       52.27       47.86     11.83 o 
  -6   8  13       28.41       29.09      5.56 o 
  -5   8  13      602.65      605.10     16.83 o 
  -4   8  13        3.37        6.92      5.40 o 
  -3   8  13      150.53      151.07      8.89 o 
  -2   8  13        8.30        4.57      5.44 o 
  -1   8  13      298.33      282.74     16.89 o 
   0   8  13       14.39       11.92      8.67 o 
   1   8  13      134.51      167.15     13.46 o 
   2   8  13       10.58       16.16      8.58 o 
   3   8  13      310.28      332.92     14.23 o 
   4   8  13       16.90       28.43      6.32 o 
   5   8  13      254.02      266.50     11.69 o 
   0   9  13      220.37      188.19     14.99 o 
 -12   0  14     1178.96     1146.88     23.23 o 
 -10   0  14        3.75        3.82      4.40 o 
  -8   0  14     1809.81     1770.52     26.29 o 
  -6   0  14     2491.06     2378.27     35.53 o 
  -4   0  14       28.49        8.83      3.12 o 
  -2   0  14      787.43      871.70      9.64 o 
   0   0  14     4159.26     3848.66     44.03 o 
   2   0  14     3223.42     3173.56     54.54 o 
   4   0  14        9.18        3.73      2.04 o 
   6   0  14     1912.47     1766.28     35.17 o 
   8   0  14     1287.12     1242.94     23.59 o 
  10   0  14        0.81        3.19      4.76 o 
  12   0  14       53.64       56.99      7.66 o 
 -13   1  14      119.03      129.02      7.38 o 
 -12   1  14       15.55        9.27      4.82 o 
 -11   1  14      301.36      306.08      9.30 o 
 -10   1  14      173.55      173.41      5.72 o 
  -9   1  14      550.45      573.69      9.15 o 
  -8   1  14     1160.62     1139.46     13.78 o 
  -7   1  14     2157.75     2119.70     20.16 o 
  -6   1  14      375.99      374.33      6.66 o 
  -5   1  14     1031.90     1030.08     15.54 o 
  -4   1  14      541.30      512.45      9.41 o 
  -3   1  14     3356.94     3393.01     25.56 o 
  -2   1  14       12.91       21.35      1.77 o 
  -1   1  14     7113.37     6651.81     45.35 o 
   0   1  14       66.77      104.81      2.60 o 
   1   1  14     6624.13     6107.12     43.93 o 
   2   1  14      301.97      277.37      4.52 o 
   3   1  14     3239.45     3103.83     26.02 o 
   4   1  14       10.34        8.82      1.61 o 
   5   1  14     2912.11     2836.05     24.13 o 
   6   1  14      107.20      116.89      4.75 o 
   7   1  14      546.83      526.19     12.93 o 
   8   1  14       95.60       93.74      7.40 o 
   9   1  14      214.85      217.14      6.99 o 
  10   1  14       29.56       31.58      4.14 o 
  11   1  14      585.25      617.43     16.42 o 
  12   1  14       14.06       21.05      4.55 o 
 -13   2  14      258.46      272.49     12.13 o 
 -12   2  14      528.45      508.05     12.39 o 
 -11   2  14        6.47        7.30      3.88 o 
 -10   2  14      379.83      384.14     10.69 o 
  -9   2  14        3.05        4.31      3.27 o 
  -8   2  14       10.25        8.94      2.69 o 
  -7   2  14     3441.23     3409.60     39.85 o 
  -6   2  14     2757.35     2698.66     25.95 o 
  -5   2  14        2.81        3.37      1.67 o 
  -4   2  14     1863.80     1828.29     21.44 o 
  -3   2  14     1148.73     1153.84     11.31 o 
  -2   2  14      211.78      147.85      3.47 o 
  -1   2  14        2.74        0.99      1.31 o 
   0   2  14     6029.56     6085.23     43.87 o 
   1   2  14      405.11      378.80      5.74 o 
   2   2  14      464.85      402.39      5.18 o 
   3   2  14      383.97      339.71      4.81 o 
   4   2  14      452.88      443.62      5.98 o 
   5   2  14      999.86      958.18      9.36 o 
   6   2  14      298.60      280.74      7.03 o 
   7   2  14       30.78       38.92      3.31 o 
   8   2  14      138.21      147.31      5.15 o 
   9   2  14        1.00        1.63      3.34 o 
  10   2  14       43.80       43.53      4.32 o 
  11   2  14       10.79       17.56      4.96 o 
  12   2  14       17.04       23.26      7.82 o 
 -12   3  14       13.87        6.84      5.61 o 
 -11   3  14      556.75      554.34     15.61 o 
 -10   3  14        3.86        3.00      4.82 o 
  -9   3  14      535.60      548.76     12.57 o 
  -8   3  14       56.00       64.52      5.54 o 
  -7   3  14        8.22        5.89      3.36 o 
  -6   3  14     1243.14     1220.85     13.79 o 
  -5   3  14     1449.73     1457.43     14.24 o 
  -4   3  14       94.91       99.23      3.33 o 
  -3   3  14     3103.58     3073.15     27.99 o 
  -2   3  14      305.67      335.12      5.44 o 
  -1   3  14     2187.71     2096.36     18.39 o 
   0   3  14      577.49      561.09      6.24 o 
   1   3  14     2058.89     2105.81     18.67 o 
   2   3  14      642.58      636.14      8.54 o 
   3   3  14      626.33      566.43      7.42 o 
   4   3  14       14.89       10.93      2.37 o 
   5   3  14      318.38      305.42      4.95 o 
   6   3  14        1.46        1.27      2.43 o 
   7   3  14      523.50      531.88      9.81 o 
   8   3  14       26.42       21.03      5.60 o 
   9   3  14      756.83      704.03     14.46 o 
  10   3  14        1.90       -0.48      3.78 o 
  11   3  14      754.35      731.25     13.70 o 
 -12   4  14      225.15      231.66     11.97 o 
 -11   4  14       18.09       14.47      6.06 o 
 -10   4  14      801.62      852.90     19.76 o 
  -9   4  14      154.26      155.88      8.92 o 
  -8   4  14      628.03      624.05     13.47 o 
  -7   4  14       13.09       13.08      2.11 o 
  -6   4  14       27.04       26.08      4.30 o 
  -5   4  14     2357.35     2262.73     22.99 o 
  -4   4  14     2158.80     2181.39     26.46 o 
  -3   4  14      150.22      162.11      4.36 o 
  -2   4  14     2088.49     2040.65     18.31 o 
  -1   4  14      237.28      215.59      4.36 o 
   0   4  14      189.77      182.21      3.66 o 
   1   4  14      121.50      114.88      3.58 o 
   2   4  14      549.82      551.51      7.24 o 
   3   4  14      444.95      401.20      6.08 o 
   4   4  14       41.23       40.37      2.42 o 
   5   4  14      210.91      173.34      4.82 o 
   6   4  14        5.72        0.61      2.52 o 
   7   4  14       42.05       35.75      4.65 o 
   8   4  14        0.95        0.12      4.56 o 
   9   4  14        1.23        2.21      4.30 o 
  10   4  14       36.23       45.41      5.93 o 
  11   4  14        4.27        9.51      5.58 o 
 -11   5  14      332.95      347.34     13.36 o 
 -10   5  14       45.83       53.87     12.64 o 
  -9   5  14      196.14      185.00     10.06 o 
  -8   5  14       96.29       89.57      7.08 o 
  -7   5  14      157.07      137.73      5.98 o 
  -6   5  14       28.30       27.27      3.62 o 
  -5   5  14       26.23       22.44      3.68 o 
  -4   5  14      610.16      618.47      9.50 o 
  -3   5  14     1574.16     1631.40     18.06 o 
  -2   5  14      307.93      334.67      8.29 o 
  -1   5  14      269.79      249.26      5.29 o 
   0   5  14        0.63        1.87      2.37 o 
   1   5  14      517.31      479.07      6.89 o 
   2   5  14       83.85       79.30      3.15 o 
   3   5  14     2068.81     2055.20     31.87 o 
   4   5  14       14.70       13.72      3.56 o 
   5   5  14       57.14       78.30      5.15 o 
   6   5  14       44.54       46.52      6.13 o 
   7   5  14      273.14      239.44      8.65 o 
   8   5  14      182.72      170.83      8.09 o 
   9   5  14     1182.31     1225.62     21.12 o 
  10   5  14        0.02        2.59      4.94 o 
  -9   6  14        6.55       11.19      5.83 o 
  -8   6  14      465.82      471.57     12.07 o 
  -7   6  14       82.44       82.85      5.92 o 
  -6   6  14      358.09      355.95      9.72 o 
  -5   6  14       27.45       29.62      3.95 o 
  -4   6  14       30.51       31.60      3.94 o 
  -3   6  14      986.53      986.74     14.47 o 
  -2   6  14     1324.32     1342.40     14.61 o 
  -1   6  14      104.23       91.43      3.75 o 
   0   6  14       11.15       11.95      2.85 o 
   1   6  14       14.80       14.09      4.62 o 
   2   6  14       72.80       70.93      8.31 o 
   3   6  14      388.88      337.96      9.07 o 
   4   6  14      485.40      461.06      9.26 o 
   5   6  14       38.95       51.20      4.35 o 
   6   6  14        5.43       -0.90      4.27 o 
   7   6  14       73.80       63.37      6.18 o 
   8   6  14       11.58        1.07      5.68 o 
   9   6  14        0.62       -0.46      4.82 o 
  -8   7  14        5.20        5.54      6.07 o 
  -7   7  14      167.28      170.34      8.27 o 
  -6   7  14        1.87        4.63      4.49 o 
  -5   7  14     1238.32     1245.13     28.05 o 
  -4   7  14       86.85       83.83      5.82 o 
  -3   7  14       15.60       21.45      3.94 o 
  -2   7  14       56.81       62.13      5.57 o 
  -1   7  14      564.71      589.02     17.08 o 
   0   7  14        5.00       -0.90      7.22 o 
   1   7  14      549.89      537.58     21.40 o 
   2   7  14       21.44       29.98      8.49 o 
   3   7  14      170.85      191.11      9.77 o 
   4   7  14       44.79       58.70      5.59 o 
   5   7  14      541.18      514.55     12.23 o 
   6   7  14       44.32       46.60      4.94 o 
   7   7  14      324.62      361.48     11.14 o 
  -5   8  14       22.52       21.02      6.35 o 
  -4   8  14      193.31      208.09     10.82 o 
  -3   8  14       16.00       16.24      6.03 o 
  -2   8  14        7.98        8.38      6.19 o 
  -1   8  14        9.06        9.57      8.94 o 
   0   8  14      254.86      229.55     16.16 o 
   1   8  14       49.92       47.41     10.38 o 
   2   8  14      134.80      148.10     13.55 o 
   3   8  14       76.48       73.06     10.75 o 
   4   8  14      124.22      123.75      7.40 o 
   5   8  14        5.14       11.52      5.23 o 
 -13   0  15      175.03      161.94      9.48 o 
 -11   0  15      858.18      840.28     43.26 o 
  -9   0  15     3148.50     3242.55     41.96 o 
  -7   0  15     2214.89     2244.98     30.14 o 
  -5   0  15     2178.47     2219.79     35.53 o 
  -3   0  15     7898.05     8095.38     93.96 o 
  -1   0  15     3310.63     3060.13     30.43 o 
   1   0  15     2751.45     2830.27     42.91 o 
   3   0  15     3014.91     3052.23     36.52 o 
   5   0  15     2369.22     2405.67     29.84 o 
   7   0  15       20.28       28.77      4.74 o 
   9   0  15       87.45       94.51      7.14 o 
  11   0  15      833.06      853.87     50.16 o 
 -13   1  15       11.50        7.78      4.58 o 
 -12   1  15      207.40      190.30      9.56 o 
 -11   1  15       44.69       35.92      5.05 o 
 -10   1  15      215.37      217.48      7.44 o 
  -9   1  15       29.44       31.92      3.34 o 
  -8   1  15      230.20      231.89      5.89 o 
  -7   1  15       85.77       90.34      3.62 o 
  -6   1  15     3015.92     3057.56     26.30 o 
  -5   1  15      121.12      116.98      3.60 o 
  -4   1  15      925.77     1038.76     12.93 o 
  -3   1  15      186.27      168.70      4.62 o 
  -2   1  15     1455.04     1491.24     14.05 o 
  -1   1  15      349.23      381.24      6.48 o 
   0   1  15     3943.69     3938.82     29.30 o 
   1   1  15       66.18       69.60      5.34 o 
   2   1  15     1675.86     1695.30     15.60 o 
   3   1  15      568.37      507.11      6.65 o 
   4   1  15      450.96      447.81      6.16 o 
   5   1  15      116.20      122.96      3.49 o 
   6   1  15      336.65      362.80      5.77 o 
   7   1  15       23.04       16.78      3.30 o 
   8   1  15       43.44       46.48      4.11 o 
   9   1  15        0.34       -3.90      3.07 o 
  10   1  15       14.78       13.46      3.91 o 
  11   1  15        3.93        0.64      3.92 o 
  12   1  15       19.37       16.15      4.72 o 
 -12   2  15      182.00      184.96     10.21 o 
 -11   2  15     1065.65     1089.20     18.69 o 
 -10   2  15      174.27      176.73      6.76 o 
  -9   2  15     1545.80     1569.16     20.64 o 
  -8   2  15       20.00       14.12      3.33 o 
  -7   2  15       86.43       94.70      4.45 o 
  -6   2  15      282.71      279.60      5.42 o 
  -5   2  15     1513.20     1535.09     16.44 o 
  -4   2  15        7.78       11.81      2.28 o 
  -3   2  15     3129.87     3131.75     26.20 o 
  -2   2  15       20.51       15.72      1.80 o 
  -1   2  15     2301.48     2310.67     20.00 o 
   0   2  15      260.19      252.38      4.12 o 
   1   2  15      941.05      926.88      9.80 o 
   2   2  15      197.02      206.54      4.21 o 
   3   2  15     2870.10     2794.63     22.14 o 
   4   2  15      424.88      417.85      5.61 o 
   5   2  15     1130.55     1128.27     10.71 o 
   6   2  15       69.84       69.63      2.85 o 
   7   2  15      103.34      117.63      4.41 o 
   8   2  15        0.07       -4.14      2.76 o 
   9   2  15      873.56      841.34     13.59 o 
  10   2  15       65.80       72.47      5.13 o 
  11   2  15      526.19      509.02     13.17 o 
  12   2  15       14.93       14.10      5.73 o 
 -12   3  15      327.79      340.36     13.43 o 
 -11   3  15        2.46        3.51      5.65 o 
 -10   3  15      705.44      712.14     17.41 o 
  -9   3  15        0.15       -2.33      3.79 o 
  -8   3  15     1124.40     1124.94     29.36 o 
  -7   3  15      642.10      615.74     12.76 o 
  -6   3  15        3.71        7.08      2.45 o 
  -5   3  15      128.84      154.99      4.20 o 
  -4   3  15     2842.70     2893.30     25.21 o 
  -3   3  15      112.03      106.27      3.73 o 
  -2   3  15     1730.42     1731.89     15.92 o 
  -1   3  15      241.51      249.87      4.59 o 
   0   3  15      597.61      589.34      8.00 o 
   1   3  15      141.01      119.95      3.92 o 
   2   3  15      173.88      169.36      3.98 o 
   3   3  15     1256.60     1251.81     12.65 o 
   4   3  15       10.49       20.39      3.12 o 
   5   3  15       24.00       23.25      2.04 o 
   6   3  15        1.31       -1.40      2.04 o 
   7   3  15      132.89      119.12      5.25 o 
   8   3  15       81.45       81.67      4.78 o 
   9   3  15        0.00        1.71      3.84 o 
  10   3  15       87.39       94.85      5.65 o 
  11   3  15      106.80      120.15      7.87 o 
 -11   4  15      209.05      208.38     25.69 o 
 -10   4  15      161.79      152.23      8.97 o 
  -9   4  15      149.94      145.84      8.56 o 
  -8   4  15       11.93       10.92      4.19 o 
  -7   4  15      574.49      588.52     12.11 o 
  -6   4  15      640.08      649.61      9.47 o 
  -5   4  15       39.04       46.59      3.29 o 
  -4   4  15       67.92       72.02      3.58 o 
  -3   4  15      734.50      738.26     10.06 o 
  -2   4  15        0.25       -0.08      2.35 o 
  -1   4  15     2262.49     2172.22     19.43 o 
   0   4  15     2558.39     2545.98     24.78 o 
   1   4  15     2063.99     1995.68     18.30 o 
   2   4  15      248.21      240.29      7.48 o 
   3   4  15      746.00      783.76      9.28 o 
   4   4  15       86.48       74.25      3.06 o 
   5   4  15       47.31       70.79      3.23 o 
   6   4  15        0.06       -3.41      3.31 o 
   7   4  15     1452.43     1333.27     20.87 o 
   8   4  15        9.52        4.25      4.52 o 
   9   4  15      682.64      708.85     15.16 o 
  10   4  15        7.28       15.75      5.54 o 
 -10   5  15      359.93      378.21     13.63 o 
  -9   5  15       21.29       13.80      7.00 o 
  -8   5  15      143.23      136.84      8.52 o 
  -7   5  15        0.04       -3.47      3.70 o 
  -6   5  15      246.31      258.71      7.42 o 
  -5   5  15      333.18      322.94      9.17 o 
  -4   5  15      136.86      161.35      6.07 o 
  -3   5  15     1338.64     1352.17     18.90 o 
  -2   5  15     1424.90     1433.84     17.95 o 
  -1   5  15      183.51      183.23      4.84 o 
   0   5  15        9.44       14.01      3.46 o 
   1   5  15       99.51       87.91      3.74 o 
   2   5  15       77.66       77.72      3.28 o 
   3   5  15       92.05      106.17      4.75 o 
   4   5  15       99.65      109.47      5.72 o 
   5   5  15       28.04       20.70      4.10 o 
   6   5  15        4.44        2.17      4.13 o 
   7   5  15       52.07       38.46      5.03 o 
   8   5  15        2.96       -3.29      5.42 o 
   9   5  15       24.09       28.29      5.89 o 
  10   5  15      178.78      217.29     10.02 o 
  -9   6  15       63.92       64.44      7.76 o 
  -8   6  15       30.95       24.97      5.12 o 
  -7   6  15      316.92      325.65      9.69 o 
  -6   6  15        0.35        0.85      4.02 o 
  -5   6  15      921.97      921.22     15.97 o 
  -4   6  15       89.27       80.00      5.08 o 
  -3   6  15       82.70       88.78      4.96 o 
  -2   6  15        0.11        1.47      2.88 o 
  -1   6  15      626.48      610.50      9.93 o 
   0   6  15        6.11        4.37      2.82 o 
   1   6  15     1082.18     1116.20     19.31 o 
   2   6  15       50.50       41.48      9.53 o 
   3   6  15      422.45      455.69     10.81 o 
   4   6  15        5.79        7.30      4.10 o 
   5   6  15      704.83      689.74     11.94 o 
   6   6  15      117.63      107.24      6.46 o 
   7   6  15      504.09      523.54     12.80 o 
   8   6  15       23.85       13.97      5.46 o 
  -7   7  15      113.71      124.85      7.26 o 
  -6   7  15      293.67      305.63      9.86 o 
  -5   7  15      436.01      452.67     11.58 o 
  -4   7  15       61.08       61.58      6.66 o 
  -3   7  15       69.01       83.35      5.78 o 
  -2   7  15      105.11      103.92      6.54 o 
  -1   7  15       25.83       26.12      6.10 o 
   0   7  15      132.03      119.74     12.01 o 
   1   7  15       31.31       31.15      8.40 o 
   2   7  15      117.64      109.90     11.83 o 
   3   7  15       19.92       35.87      6.32 o 
   4   7  15      108.27      100.90      6.51 o 
   5   7  15        7.09       16.43      4.85 o 
   6   7  15        2.92        1.86      4.93 o 
   7   7  15       10.19        3.01      5.24 o 
  -5   8  15      425.87      414.36     14.50 o 
  -4   8  15       36.47       44.45      7.14 o 
  -3   8  15      131.37      132.31      8.98 o 
  -2   8  15      134.56      117.03     12.91 o 
  -1   8  15      109.26       87.96     12.10 o 
   0   8  15       44.36       47.95     10.57 o 
   1   8  15      320.46      328.43     18.69 o 
   2   8  15        9.13       -4.24      8.49 o 
   3   8  15      277.88      277.68     17.61 o 
   4   8  15       28.46       27.66      5.49 o 
 -12   0  16        6.01       -3.85      5.52 o 
 -10   0  16     1346.50     1359.47     25.38 o 
  -8   0  16      842.17      833.44     20.65 o 
  -6   0  16       28.44       31.15      3.34 o 
  -4   0  16     4114.54     4123.00     57.01 o 
  -2   0  16     5490.27     5350.41     60.18 o 
   0   0  16      354.00      340.54      7.35 o 
   2   0  16     1108.45     1224.30     17.74 o 
   4   0  16      996.55     1037.47     15.50 o 
   6   0  16       71.02       83.71      6.04 o 
   8   0  16      222.01      223.04      9.48 o 
  10   0  16        0.67       -1.74      5.04 o 
  12   0  16        3.73       10.34     10.66 o 
 -12   1  16        5.30       -1.99      4.46 o 
 -11   1  16     1395.67     1384.43     21.77 o 
 -10   1  16       93.42       87.57      4.54 o 
  -9   1  16     2372.27     2363.26     25.59 o 
  -8   1  16      274.49      275.50      7.65 o 
  -7   1  16     1456.42     1447.42     15.30 o 
  -6   1  16       21.90       22.36      2.18 o 
  -5   1  16     1481.74     1410.76     16.66 o 
  -4   1  16       89.33       89.67      3.80 o 
  -3   1  16     2638.53     2480.46     23.80 o 
  -2   1  16      225.55      229.57      4.34 o 
  -1   1  16     1147.83     1178.59     10.56 o 
   0   1  16     1762.80     1792.02     15.94 o 
   1   1  16     2789.80     2721.55     23.34 o 
   2   1  16       11.95        8.58      2.08 o 
   3   1  16     3959.03     3803.39     31.64 o 
   4   1  16      252.79      223.13      4.48 o 
   5   1  16      353.62      314.03      6.14 o 
   6   1  16        7.44        3.41      1.77 o 
   7   1  16      101.81      100.89      4.79 o 
   8   1  16       10.61       10.29      3.39 o 
   9   1  16      158.49      170.21      6.58 o 
  10   1  16        2.55       -0.82      3.59 o 
  11   1  16      420.98      434.21     12.29 o 
 -12   2  16      113.41       99.27      8.20 o 
 -11   2  16       12.69        0.29      5.24 o 
 -10   2  16      548.51      555.04     16.02 o 
  -9   2  16      123.48      121.87      6.61 o 
  -8   2  16      352.66      340.31      8.12 o 
  -7   2  16      355.61      359.23     13.53 o 
  -6   2  16      303.58      318.93      5.98 o 
  -5   2  16      851.24      852.62     11.57 o 
  -4   2  16      289.70      273.15      7.08 o 
  -3   2  16       78.74       89.58      3.88 o 
  -2   2  16     2342.81     2297.80     25.81 o 
  -1   2  16        0.06        1.54      1.62 o 
   0   2  16      937.78      970.23     10.52 o 
   1   2  16       44.35       35.73      2.32 o 
   2   2  16     1209.86     1245.42     12.51 o 
   3   2  16      133.26      136.58      3.80 o 
   4   2  16      475.82      466.71      6.55 o 
   5   2  16        2.50        4.19      1.72 o 
   6   2  16       10.51       15.52      2.24 o 
   7   2  16      429.33      353.07      8.15 o 
   8   2  16        7.93        4.59      3.13 o 
   9   2  16       18.06       18.02      3.84 o 
  10   2  16       45.33       44.53      4.66 o 
  11   2  16      196.91      196.55      9.38 o 
 -12   3  16       58.31       59.01     17.47 o 
 -11   3  16      218.85      206.72     16.53 o 
 -10   3  16       22.06       14.51      5.57 o 
  -9   3  16      281.58      294.33     11.76 o 
  -8   3  16       15.05       13.36      4.15 o 
  -7   3  16      266.78      280.89      8.75 o 
  -6   3  16      772.41      778.73     11.80 o 
  -5   3  16     1591.10     1520.55     16.69 o 
  -4   3  16      908.49      919.65     10.92 o 
  -3   3  16     1118.19     1083.23     12.28 o 
  -2   3  16      116.50      126.90      3.73 o 
  -1   3  16     7995.92     7957.32     62.14 o 
   0   3  16      482.88      483.16      7.50 o 
   1   3  16     2333.54     2206.04     19.80 o 
   2   3  16      250.85      242.68      4.82 o 
   3   3  16     1149.52     1159.94     12.15 o 
   4   3  16      615.45      636.95      9.23 o 
   5   3  16     1360.74     1293.26     13.15 o 
   6   3  16       47.46       41.73      2.90 o 
   7   3  16      706.03      746.41     11.07 o 
   8   3  16        0.09        2.47      3.08 o 
   9   3  16      562.28      538.71     11.08 o 
  10   3  16       57.24       57.05      6.05 o 
  11   3  16      349.85      366.63     11.76 o 
 -11   4  16        1.73        0.40      5.46 o 
 -10   4  16       57.98       43.93      6.66 o 
  -9   4  16       96.37      103.15      7.47 o 
  -8   4  16       50.03       43.99      5.68 o 
  -7   4  16      180.70      198.22      8.04 o 
  -6   4  16      323.86      329.66      9.52 o 
  -5   4  16        0.11       -2.05      3.02 o 
  -4   4  16      943.76      935.57     14.38 o 
  -3   4  16        6.69        8.35      2.68 o 
  -2   4  16        4.18        7.88      2.43 o 
  -1   4  16      322.20      321.58      6.33 o 
   0   4  16      162.83      157.01      4.76 o 
   1   4  16      555.07      549.48      7.45 o 
   2   4  16      428.41      452.16      6.70 o 
   3   4  16      190.04      151.12      4.73 o 
   4   4  16       50.26       42.03      2.95 o 
   5   4  16       35.00       19.31      2.50 o 
   6   4  16       41.88       32.92      4.60 o 
   7   4  16        2.37        4.18      4.36 o 
   8   4  16      202.57      183.75      8.32 o 
   9   4  16      109.49      103.32      7.19 o 
  10   4  16       74.48       84.32      7.53 o 
 -10   5  16        0.37       -6.91      5.39 o 
  -9   5  16       98.20      104.47      8.11 o 
  -8   5  16       80.58       89.87      7.49 o 
  -7   5  16      618.99      632.32     15.86 o 
  -6   5  16       78.45       91.70      5.65 o 
  -5   5  16       10.80        7.45      3.42 o 
  -4   5  16      445.42      420.46      8.99 o 
  -3   5  16     2814.40     2777.10     31.21 o 
  -2   5  16      190.62      222.53      5.50 o 
  -1   5  16      853.55      894.15     15.22 o 
   0   5  16      272.91      271.24      6.13 o 
   1   5  16     1596.00     1643.75     17.89 o 
   2   5  16        1.17        4.19      2.47 o 
   3   5  16     1058.79      996.86     16.18 o 
   4   5  16       10.74        1.36      3.80 o 
   5   5  16      846.67      827.16     22.65 o 
   6   5  16        8.33        6.34      4.96 o 
   7   5  16      815.76      789.76     15.62 o 
   8   5  16        5.48        2.23      6.46 o 
   9   5  16      523.38      558.70     13.83 o 
  -9   6  16        1.21        1.72      6.12 o 
  -8   6  16      247.88      231.23     16.62 o 
  -7   6  16       80.83       86.40      6.79 o 
  -6   6  16      257.46      272.44      8.96 o 
  -5   6  16       95.45       88.18      5.94 o 
  -4   6  16       71.50       70.08      5.77 o 
  -3   6  16     1448.40     1442.21     19.36 o 
  -2   6  16       15.51       13.98      3.77 o 
  -1   6  16       84.36      103.20      6.28 o 
   0   6  16      175.03      162.75      5.56 o 
   1   6  16       91.44       90.59      7.63 o 
   2   6  16        5.55        4.15      6.50 o 
   3   6  16        9.45        4.34      3.97 o 
   4   6  16       39.99       39.62      4.84 o 
   5   6  16       17.45       15.15      4.58 o 
   6   6  16       17.47        7.02      4.74 o 
   7   6  16       24.09        7.80      7.76 o 
   8   6  16       50.85       56.82      6.57 o 
  -7   7  16      126.80      116.37      7.26 o 
  -6   7  16       93.60      101.56      6.86 o 
  -5   7  16      725.13      713.58     14.55 o 
  -4   7  16       13.76        7.60      4.40 o 
  -3   7  16       45.31       43.57      5.17 o 
  -2   7  16       32.02       29.89      9.03 o 
  -1   7  16      348.46      357.00     13.63 o 
   0   7  16        6.62        9.30      8.31 o 
   1   7  16     1064.50     1082.28     32.69 o 
   2   7  16       31.54       33.05      9.39 o 
   3   7  16      439.22      439.69     20.32 o 
   4   7  16       63.29       84.46      6.40 o 
   5   7  16      660.71      659.09     17.53 o 
   6   7  16        0.02       -6.98      4.66 o 
  -4   8  16        0.70        4.82      6.06 o 
  -3   8  16       14.87       13.46      9.21 o 
  -2   8  16        4.61       -5.24      8.58 o 
  -1   8  16      313.59      314.53     18.78 o 
   0   8  16      125.54      138.80     13.91 o 
   1   8  16       24.90       22.76      9.75 o 
   2   8  16        2.98       -3.43      8.85 o 
   3   8  16       14.74       13.18      9.66 o 
 -11   0  17     1099.69     1101.82     22.74 o 
  -9   0  17      638.94      633.70     15.60 o 
  -7   0  17     1876.32     1957.09     49.73 o 
  -5   0  17     1263.04     1329.04     22.73 o 
  -3   0  17       42.54       30.97      3.07 o 
  -1   0  17      848.98      931.41     19.64 o 
   1   0  17     5571.45     5729.62     64.78 o 
   3   0  17     2361.43     2266.22     33.00 o 
   5   0  17      582.00      575.47     10.52 o 
   7   0  17      442.17      453.37     15.85 o 
   9   0  17       10.72       20.08      9.21 o 
  11   0  17      338.95      333.31     13.70 o 
 -12   1  17      152.52      151.68      7.60 o 
 -11   1  17       87.41       87.01      6.40 o 
 -10   1  17      860.34      839.44     13.88 o 
  -9   1  17        0.62       -1.31      2.87 o 
  -8   1  17      205.49      192.93      5.75 o 
  -7   1  17      597.85      567.16      8.99 o 
  -6   1  17      155.04      146.40      3.08 o 
  -5   1  17      258.42      261.26      9.82 o 
  -4   1  17     1562.17     1473.35     17.23 o 
  -3   1  17        0.16        6.44      3.27 o 
  -2   1  17      987.80      953.92     10.12 o 
  -1   1  17       58.83       58.58      2.54 o 
   0   1  17      217.63      231.73      4.50 o 
   1   1  17      456.36      498.50      9.82 o 
   2   1  17     1904.71     1848.69     17.14 o 
   3   1  17        0.10        1.10      1.86 o 
   4   1  17     1075.35     1010.45     10.98 o 
   5   1  17       18.17       16.65      2.44 o 
   6   1  17      146.30      157.33      4.27 o 
   7   1  17        0.88        1.46      2.92 o 
   8   1  17       11.85       12.14      3.53 o 
   9   1  17       20.93       22.87      4.10 o 
  10   1  17       15.31       12.48      4.15 o 
  11   1  17      122.25      122.38      6.50 o 
 -12   2  17        9.45        3.73      6.16 o 
 -11   2  17      741.13      766.40     18.96 o 
 -10   2  17      156.29      166.27      9.32 o 
  -9   2  17      851.91      874.11     21.87 o 
  -8   2  17       15.69       18.26      3.77 o 
  -7   2  17     1541.30     1596.49     20.24 o 
  -6   2  17      192.21      184.72      4.80 o 
  -5   2  17     1592.50     1603.87     18.70 o 
  -4   2  17       14.47       17.75      3.19 o 
  -3   2  17     1159.01     1147.48     13.98 o 
  -2   2  17      221.63      227.79      4.51 o 
  -1   2  17     2973.88     3022.51     25.66 o 
   0   2  17      901.49      915.79     11.24 o 
   1   2  17     5379.17     5311.60     42.88 o 
   2   2  17      142.74      116.51      3.63 o 
   3   2  17      920.62      918.28     10.31 o 
   4   2  17       88.07       86.71      3.16 o 
   5   2  17      739.51      679.28      9.51 o 
   6   2  17        4.15        0.51      2.08 o 
   7   2  17      317.19      323.18      8.06 o 
   8   2  17       35.39       41.13      4.18 o 
   9   2  17      519.77      541.26     11.03 o 
  10   2  17       26.82       25.29      4.62 o 
  11   2  17      172.69      172.21      8.86 o 
 -11   3  17       42.55       39.35      7.09 o 
 -10   3  17      114.70      111.42     10.20 o 
  -9   3  17       30.67       31.12      6.32 o 
  -8   3  17      322.39      297.87     10.61 o 
  -7   3  17      864.08      822.40     23.28 o 
  -6   3  17       53.89       52.00      3.52 o 
  -5   3  17      731.22      731.19     11.71 o 
  -4   3  17      672.47      663.37     12.05 o 
  -3   3  17       31.11       33.12      2.99 o 
  -2   3  17      654.60      645.26      8.73 o 
  -1   3  17     1568.23     1561.41     16.83 o 
   0   3  17     1254.66     1215.19     13.94 o 
   1   3  17      192.90      177.19      4.93 o 
   2   3  17       35.26       34.25      2.30 o 
   3   3  17      252.57      279.31      4.93 o 
   4   3  17      124.31      123.29      3.54 o 
   5   3  17       34.11       35.20      2.64 o 
   6   3  17      137.86      116.79      4.64 o 
   7   3  17       53.69       46.88      3.76 o 
   8   3  17       74.17       66.24      4.31 o 
   9   3  17      168.45      156.35      7.73 o 
  10   3  17        0.90        3.37      5.03 o 
 -11   4  17      153.08      160.86      9.96 o 
 -10   4  17       30.92       29.94      6.13 o 
  -9   4  17      447.27      457.48     19.73 o 
  -8   4  17       65.77       60.04      6.77 o 
  -7   4  17      737.30      726.28     18.44 o 
  -6   4  17      178.09      173.17      7.62 o 
  -5   4  17      516.50      530.09     16.29 o 
  -4   4  17       29.39       29.12      4.39 o 
  -3   4  17     3185.40     3182.01     31.06 o 
  -2   4  17       98.43       95.44      3.76 o 
  -1   4  17     4798.21     4754.04     44.53 o 
   0   4  17      280.31      281.47      6.07 o 
   1   4  17      900.43      883.08     11.38 o 
   2   4  17      179.45      187.87      4.58 o 
   3   4  17     1373.85     1255.08     14.53 o 
   4   4  17       70.76       55.95      4.26 o 
   5   4  17     1202.88     1243.70     17.74 o 
   6   4  17        7.67        0.54      4.06 o 
   7   4  17      842.18      838.21     16.08 o 
   8   4  17        9.47       16.23      4.78 o 
   9   4  17      252.93      215.88      9.51 o 
  10   4  17       27.95       28.52      4.90 o 
 -10   5  17        6.44       -2.67      6.03 o 
  -9   5  17       75.87       68.97      7.46 o 
  -8   5  17       88.56       99.79      7.85 o 
  -7   5  17       36.61       35.16      6.14 o 
  -6   5  17      682.73      662.23     15.01 o 
  -5   5  17       14.04        7.64      3.99 o 
  -4   5  17      532.98      537.54     11.59 o 
  -3   5  17      436.59      445.04     11.50 o 
  -2   5  17      163.64      153.05      5.42 o 
  -1   5  17      273.47      267.87     14.48 o 
   0   5  17       34.20       36.82      3.25 o 
   1   5  17       47.75       47.35      3.79 o 
   2   5  17      124.88      113.78     12.09 o 
   3   5  17      257.74      237.53      7.86 o 
   4   5  17        4.71       -1.49      3.75 o 
   5   5  17        0.57        2.50      4.20 o 
   6   5  17      321.91      302.79     11.32 o 
   7   5  17       30.60       33.97      6.60 o 
   8   5  17       10.44        9.84      5.08 o 
   9   5  17        0.38       -0.36      5.00 o 
  -8   6  17        0.02        2.22      5.73 o 
  -7   6  17      218.27      222.25     10.91 o 
  -6   6  17       30.84       19.32      4.79 o 
  -5   6  17      237.87      254.58     14.73 o 
  -4   6  17       13.81       15.36      4.40 o 
  -3   6  17      441.96      477.93     10.43 o 
  -2   6  17      222.41      202.88      8.53 o 
  -1   6  17      772.21      830.56     17.06 o 
   0   6  17        0.02        5.23      6.45 o 
   1   6  17      772.52      752.86     25.56 o 
   2   6  17      160.93      162.09     13.55 o 
   3   6  17     1406.83     1363.41     27.37 o 
   4   6  17       39.02       37.95      8.31 o 
   5   6  17      712.38      718.71     26.91 o 
   6   6  17        2.32       -1.80      4.69 o 
   7   6  17      124.55      141.85      7.94 o 
  -6   7  17      103.59      117.10      8.25 o 
  -5   7  17        8.13       12.58      6.29 o 
  -4   7  17       54.63       57.13      5.93 o 
  -3   7  17        0.76        3.18      5.57 o 
  -2   7  17       70.22       55.72     10.38 o 
  -1   7  17       56.07       60.32      9.66 o 
   0   7  17      335.63      316.33     17.79 o 
   1   7  17       87.61       99.51     11.92 o 
   2   7  17        0.93       -3.25      7.95 o 
   3   7  17        9.10       13.00      9.12 o 
   4   7  17       20.35       21.20      5.23 o 
   5   7  17        9.56       20.24      6.83 o 
  -3   8  17      142.81      161.82     14.72 o 
  -2   8  17       63.37       56.62     11.47 o 
  -1   8  17       22.01       46.24     11.02 o 
   0   8  17        5.07        0.81      9.21 o 
   1   8  17      308.34      305.23     17.88 o 
   2   8  17        1.83        8.04      9.21 o 
 -12   0  18      454.97      461.55     14.77 o 
 -10   0  18      558.97      488.42     21.13 o 
  -8   0  18      271.23      263.64      9.76 o 
  -6   0  18      378.28      414.33      8.01 o 
  -4   0  18      192.85      226.04      8.28 o 
  -2   0  18       18.96       17.79      2.80 o 
   0   0  18     1790.39     1962.95     32.51 o 
   2   0  18      117.54      148.35      5.87 o 
   4   0  18        3.65        6.36      4.84 o 
   6   0  18       61.10       65.12      7.45 o 
   8   0  18       53.42       73.69      6.88 o 
  10   0  18        0.39        4.30      5.58 o 
 -12   1  18       32.26       22.53      5.33 o 
 -11   1  18      532.35      541.56     12.75 o 
 -10   1  18      297.35      303.87      7.77 o 
  -9   1  18      828.24      846.08     12.87 o 
  -8   1  18       21.80       23.56      3.31 o 
  -7   1  18     2040.36     2102.15     22.22 o 
  -6   1  18      303.02      296.39      5.64 o 
  -5   1  18      540.11      593.12      9.70 o 
  -4   1  18      151.11      137.99      7.45 o 
  -3   1  18       18.30       20.29      3.19 o 
  -2   1  18        6.24        5.55      2.08 o 
  -1   1  18     1161.97     1126.60     12.97 o 
   0   1  18       89.13       89.76      3.20 o 
   1   1  18    10615.72    10698.29     82.88 o 
   2   1  18      425.47      417.36      6.74 o 
   3   1  18     2141.74     2191.46     20.05 o 
   4   1  18        7.31        4.59      2.38 o 
   5   1  18      897.83      880.56     10.11 o 
   6   1  18       56.50       60.62      2.46 o 
   7   1  18     1482.48     1438.94     19.82 o 
   8   1  18       15.65       17.35      3.67 o 
   9   1  18      191.80      218.17      7.69 o 
  10   1  18       64.51       57.49      5.18 o 
  11   1  18      209.31      212.75      8.31 o 
 -11   2  18       38.86       37.22      6.66 o 
 -10   2  18      290.54      265.29     10.92 o 
  -9   2  18      203.12      208.45     16.50 o 
  -8   2  18      334.40      350.75     10.24 o 
  -7   2  18      720.17      700.28     11.82 o 
  -6   2  18      239.48      248.73      5.62 o 
  -5   2  18       12.74       11.93      2.79 o 
  -4   2  18       33.10       36.54      3.73 o 
  -3   2  18       14.32       17.20      3.24 o 
  -2   2  18      370.60      391.03      5.99 o 
  -1   2  18      212.08      228.49      7.98 o 
   0   2  18        9.39        9.47      2.58 o 
   1   2  18     2816.62     2846.66     24.80 o 
   2   2  18       36.44       43.43      3.94 o 
   3   2  18       18.82       13.41      2.30 o 
   4   2  18        1.35        2.24      2.02 o 
   5   2  18       47.49       40.58      2.80 o 
   6   2  18       71.68       61.72      4.73 o 
   7   2  18        0.20       -0.42      3.08 o 
   8   2  18        1.21       -0.11      3.46 o 
   9   2  18      235.08      245.86      7.97 o 
  10   2  18        5.15        4.99      4.27 o 
 -11   3  18      324.76      323.57     12.86 o 
 -10   3  18        6.11        6.82      5.62 o 
  -9   3  18      516.07      515.26     14.49 o 
  -8   3  18       29.61       24.15      5.40 o 
  -7   3  18      386.12      398.49      7.70 o 
  -6   3  18      228.84      229.15      8.15 o 
  -5   3  18     1405.18     1393.49     23.99 o 
  -4   3  18       23.35       18.18      3.09 o 
  -3   3  18      751.65      762.36     10.87 o 
  -2   3  18      151.09      135.29      7.40 o 
  -1   3  18     5444.65     5273.58     53.10 o 
   0   3  18     1092.26     1073.75     12.97 o 
   1   3  18       67.12       73.39      3.81 o 
   2   3  18      114.30      106.54      3.35 o 
   3   3  18     1396.28     1357.79     12.86 o 
   4   3  18       32.43       34.69      3.25 o 
   5   3  18     3009.77     2827.11     27.61 o 
   6   3  18      161.09      158.66      5.60 o 
   7   3  18      535.35      548.45     10.45 o 
   8   3  18        1.87        2.24      3.75 o 
   9   3  18      371.61      365.41     11.25 o 
  10   3  18       27.49       29.99      5.93 o 
 -10   4  18        5.64        4.34      5.80 o 
  -9   4  18      371.43      350.47     18.74 o 
  -8   4  18      125.25      125.66      7.92 o 
  -7   4  18        7.13       -2.55      4.51 o 
  -6   4  18      200.96      165.93      7.45 o 
  -5   4  18       94.45       92.68      6.06 o 
  -4   4  18        1.70        4.63      3.21 o 
  -3   4  18       70.92       74.42      5.46 o 
  -2   4  18        1.19        6.69      3.09 o 
  -1   4  18       91.91       95.99      5.91 o 
   0   4  18       26.74       31.51      2.95 o 
   1   4  18        6.92        4.85      2.46 o 
   2   4  18      124.45      111.01      4.62 o 
   3   4  18      107.59      102.78      4.68 o 
   4   4  18      123.49      108.48      5.17 o 
   5   4  18        0.86        0.66      3.15 o 
   6   4  18       55.47       67.72      5.75 o 
   7   4  18      124.85      104.88      6.83 o 
   8   4  18        0.51       -0.23      4.05 o 
   9   4  18       12.56        6.62      4.80 o 
  -9   5  18      274.92      283.28     12.03 o 
  -8   5  18       20.04       19.52      5.93 o 
  -7   5  18      550.67      539.79     14.91 o 
  -6   5  18      123.48      101.42      7.58 o 
  -5   5  18      263.00      271.23      8.44 o 
  -4   5  18      219.99      224.18      7.64 o 
  -3   5  18     4073.55     4041.08     43.31 o 
  -2   5  18      116.82      112.31      5.53 o 
  -1   5  18      144.25      165.67      7.03 o 
   0   5  18       82.45       66.85      5.94 o 
   1   5  18      751.20      758.80     12.90 o 
   2   5  18        2.51        2.95      4.95 o 
   3   5  18     2034.07     1975.66     26.99 o 
   4   5  18       25.09       11.82      4.23 o 
   5   5  18      562.93      625.61     20.79 o 
   6   5  18       32.61       44.80      5.60 o 
   7   5  18      152.50      118.79      7.40 o 
   8   5  18        3.59        1.65      7.34 o 
  -8   6  18       51.19       40.22      6.67 o 
  -7   6  18       31.53       22.89      5.96 o 
  -6   6  18        1.02       -2.09      4.37 o 
  -5   6  18      144.01      148.78      7.07 o 
  -4   6  18      110.61      115.13      6.51 o 
  -3   6  18        1.88        8.38      6.73 o 
  -2   6  18      126.03      127.35      6.95 o 
  -1   6  18       14.72       11.62      4.60 o 
   0   6  18      145.99      146.32      7.27 o 
   1   6  18       27.35       28.17      8.04 o 
   2   6  18        1.36       -5.33      7.40 o 
   3   6  18       18.32       19.55      5.62 o 
   4   6  18      122.72      135.36      7.00 o 
   5   6  18       31.85       33.38      5.19 o 
   6   6  18       43.73       50.37      6.54 o 
   7   6  18        3.75       -1.22      5.01 o 
  -6   7  18       14.51       19.79      5.46 o 
  -5   7  18      322.44      349.20     10.48 o 
  -4   7  18      120.22      117.40      8.65 o 
  -3   7  18       20.50       34.42      9.17 o 
  -2   7  18      116.41      112.79     12.28 o 
  -1   7  18      474.40      495.49     21.76 o 
   0   7  18        7.90       10.02      8.58 o 
   1   7  18      725.46      707.07     25.65 o 
   2   7  18        1.30       -8.49      8.13 o 
   3   7  18      387.57      415.58     19.87 o 
   4   7  18        0.62        2.53      7.86 o 
   5   7  18      133.88      147.24      9.78 o 
 -11   0  19      503.02      498.78     14.94 o 
  -9   0  19     1617.59     1620.91     34.13 o 
  -7   0  19     1780.15     1760.55     29.85 o 
  -5   0  19       36.74       25.23      4.32 o 
  -3   0  19      190.10      215.60      7.82 o 
  -1   0  19     2138.97     2066.44     33.86 o 
   1   0  19     3704.05     3711.01     48.95 o 
   3   0  19     9012.92     8979.85     99.99 o 
   5   0  19     1034.01     1054.47     19.01 o 
   7   0  19     2190.22     2041.85     59.78 o 
   9   0  19      124.00      127.58      8.81 o 
 -11   1  19        3.15        4.97      4.65 o 
 -10   1  19       28.70       27.94      4.29 o 
  -9   1  19       62.97       61.32      4.36 o 
  -8   1  19      390.77      380.01      7.94 o 
  -7   1  19       10.92        2.97      2.88 o 
  -6   1  19      638.16      620.24     10.44 o 
  -5   1  19        0.32       -0.44      2.61 o 
  -4   1  19      180.69      160.58      6.30 o 
  -3   1  19        0.05        2.24      2.74 o 
  -2   1  19      162.98      159.01      4.51 o 
  -1   1  19      245.83      259.50      5.55 o 
   0   1  19       24.43       27.44      2.72 o 
   1   1  19     3835.29     4072.03     37.13 o 
   2   1  19       14.43       13.44      2.90 o 
   3   1  19     3289.45     3276.25     30.93 o 
   4   1  19      649.01      628.16      9.83 o 
   5   1  19        7.82        6.44      2.44 o 
   6   1  19      132.26      129.94      4.02 o 
   7   1  19      440.21      414.91      9.32 o 
   8   1  19        8.08       10.09      3.85 o 
   9   1  19       13.08       10.82      4.14 o 
  10   1  19        1.32        0.06      4.06 o 
 -11   2  19      329.64      302.71     12.40 o 
 -10   2  19        0.00       -3.32      5.55 o 
  -9   2  19      960.77      945.03     20.69 o 
  -8   2  19      444.87      403.17     10.81 o 
  -7   2  19      187.74      217.54      7.09 o 
  -6   2  19      135.82      118.98      5.55 o 
  -5   2  19     1123.68     1114.89     14.62 o 
  -4   2  19       64.17       57.43      4.23 o 
  -3   2  19      841.71      874.30     13.93 o 
  -2   2  19      214.12      214.72      5.66 o 
  -1   2  19     1153.53     1138.26     13.41 o 
   0   2  19      293.42      291.36      8.14 o 
   1   2  19     3084.88     3027.04     26.32 o 
   2   2  19       72.17       65.80      3.18 o 
   3   2  19     1888.25     1925.51     18.50 o 
   4   2  19        9.70       14.74      3.41 o 
   5   2  19     3438.13     3272.24     35.03 o 
   6   2  19        5.91        0.29      3.36 o 
   7   2  19      738.05      761.19     12.87 o 
   8   2  19        0.14       -3.47      3.60 o 
   9   2  19      520.91      513.41     11.29 o 
  10   2  19        3.55        2.29      4.21 o 
 -11   3  19        0.07       -0.19      5.81 o 
 -10   3  19      193.09      182.47     11.87 o 
  -9   3  19      181.21      189.24     10.00 o 
  -8   3  19       78.81       63.93      6.67 o 
  -7   3  19        0.15       -0.26      4.20 o 
  -6   3  19        1.02        0.27      3.90 o 
  -5   3  19        6.24        8.69      3.37 o 
  -4   3  19       10.61        3.62      3.27 o 
  -3   3  19      606.71      605.31      9.60 o 
  -2   3  19        1.63       -0.22      2.59 o 
  -1   3  19     1576.67     1509.34     16.78 o 
   0   3  19       29.02       27.68      2.95 o 
   1   3  19       17.02       15.55      2.65 o 
   2   3  19       52.16       51.64      3.36 o 
   3   3  19        0.61        1.16      2.88 o 
   4   3  19      476.29      453.33      9.02 o 
   5   3  19        2.72       16.64      3.65 o 
   6   3  19        0.90        0.60      3.34 o 
   7   3  19      146.04      177.08      6.99 o 
   8   3  19        2.47       -0.35      3.65 o 
   9   3  19        0.41       -2.88      4.58 o 
 -10   4  19        7.40        5.60      5.68 o 
  -9   4  19       86.35      103.95     12.46 o 
  -8   4  19       12.05        6.65      9.93 o 
  -7   4  19     1181.07     1145.40     23.08 o 
  -6   4  19       10.42        0.69      4.94 o 
  -5   4  19     1421.32     1459.79     22.95 o 
  -4   4  19      108.30       99.26      7.80 o 
  -3   4  19      684.42      704.52     14.98 o 
  -2   4  19        0.20       -2.88      2.70 o 
  -1   4  19      677.08      661.77      9.76 o 
   0   4  19      134.39      130.86      4.69 o 
   1   4  19      819.59      817.29     18.46 o 
   2   4  19        7.00        5.79      4.47 o 
   3   4  19     1293.14     1316.74     19.82 o 
   4   4  19       66.87       60.99      4.30 o 
   5   4  19      849.57      797.58     12.89 o 
   6   4  19       45.27       36.93      4.53 o 
   7   4  19      363.62      320.93      8.86 o 
   8   4  19       18.37       13.99      4.59 o 
   9   4  19      198.40      220.63      8.86 o 
  -9   5  19        0.53        0.80      6.01 o 
  -8   5  19      122.78      108.90     13.59 o 
  -7   5  19        0.12        4.35      5.20 o 
  -6   5  19       18.48        6.97      5.60 o 
  -5   5  19       60.38       57.35     14.45 o 
  -4   5  19       68.69       80.82      5.40 o 
  -3   5  19      274.92      289.83      9.74 o 
  -2   5  19      529.07      568.42     11.31 o 
  -1   5  19       74.26       64.60      6.38 o 
   0   5  19       10.66       16.78      5.72 o 
   1   5  19       26.65       27.71      4.06 o 
   2   5  19      100.78      104.98     16.64 o 
   3   5  19      124.99      111.79     10.24 o 
   4   5  19       49.20       66.60      5.58 o 
   5   5  19       45.50       58.96      5.68 o 
   6   5  19       43.70       41.19      5.37 o 
   7   5  19        5.60        4.66      4.88 o 
   8   5  19        1.29       -4.48      5.13 o 
  -7   6  19      502.71      492.23     14.87 o 
  -6   6  19        0.99       -3.69      5.70 o 
  -5   6  19      285.80      325.33      9.75 o 
  -4   6  19        2.81       -1.51      5.26 o 
  -3   6  19      620.22      626.01     16.38 o 
  -2   6  19        9.87        1.51      5.36 o 
  -1   6  19      511.01      520.54     14.65 o 
   0   6  19       63.44       65.40      5.88 o 
   1   6  19      618.43      591.31     22.94 o 
   2   6  19       14.10       22.76      7.95 o 
   3   6  19      496.47      483.93     25.51 o 
   4   6  19       50.91       49.49      7.15 o 
   5   6  19      175.64      174.62      8.30 o 
   6   6  19        0.54       -4.14      4.88 o 
  -5   7  19      127.66      134.92      9.41 o 
  -4   7  19      350.68      331.31     12.71 o 
  -3   7  19       40.40       45.32      6.95 o 
  -2   7  19       12.92       23.12      9.48 o 
  -1   7  19       34.62       35.13     10.02 o 
   0   7  19       46.58       47.50     10.48 o 
   1   7  19        5.42       27.90      9.75 o 
   2   7  19       25.33       31.24     10.11 o 
   3   7  19        6.22        7.59      9.21 o 
   4   7  19       47.61       44.34     10.93 o 
 -10   0  20        0.93        5.62      5.31 o 
  -8   0  20      509.95      508.23     12.34 o 
  -6   0  20        1.93        4.57      5.28 o 
  -4   0  20      328.25      345.46     10.21 o 
  -2   0  20       50.65       45.38      5.00 o 
   0   0  20       11.71       11.80      3.19 o 
   2   0  20     1711.82     1831.34     25.01 o 
   4   0  20      434.43      419.89     12.19 o 
   6   0  20       57.39       59.36      6.28 o 
   8   0  20       75.90       67.83      7.21 o 
  10   0  20      101.82      107.51      9.26 o 
 -11   1  20      551.92      564.25     13.48 o 
 -10   1  20        0.86       -1.87      3.79 o 
  -9   1  20     1568.96     1549.86     22.21 o 
  -8   1  20       39.52       38.83      4.17 o 
  -7   1  20      383.47      389.52     10.52 o 
  -6   1  20      166.39      153.76      5.73 o 
  -5   1  20      191.97      223.58      7.21 o 
  -4   1  20       45.25       49.13      4.19 o 
  -3   1  20     1861.47     1890.78     32.48 o 
  -2   1  20        1.50       -1.20      2.50 o 
  -1   1  20      197.66      212.10      6.07 o 
   0   1  20        7.53       11.44      2.48 o 
   1   1  20     3224.89     3319.58     28.64 o 
   2   1  20      129.84      127.72      5.14 o 
   3   1  20     4899.79     5026.66     44.94 o 
   4   1  20       11.57       19.56      3.61 o 
   5   1  20     1109.08     1114.06     15.62 o 
   6   1  20       75.03       63.51      5.76 o 
   7   1  20      787.55      716.39     12.60 o 
   8   1  20        3.03        1.78      3.90 o 
   9   1  20      903.81      891.66     15.47 o 
  10   1  20        1.01       -2.79      4.31 o 
 -11   2  20        3.90        7.90      6.03 o 
 -10   2  20       95.70       80.11     14.76 o 
  -9   2  20        0.05        1.78      5.20 o 
  -8   2  20      147.91      125.03      7.99 o 
  -7   2  20       68.50       50.00      4.26 o 
  -6   2  20       68.47       67.60      6.26 o 
  -5   2  20        6.91        0.05      3.54 o 
  -4   2  20       23.00       18.45      3.70 o 
  -3   2  20       20.33       21.54      4.18 o 
  -2   2  20       14.56        9.10      3.28 o 
  -1   2  20       92.84       88.71      3.87 o 
   0   2  20       12.56       12.04      2.62 o 
   1   2  20       43.28       59.13      5.26 o 
   2   2  20        0.75       -3.01      2.01 o 
   3   2  20      545.61      572.09     10.03 o 
   4   2  20        4.45        5.95      3.29 o 
   5   2  20       83.97       91.25      5.30 o 
   6   2  20       26.24       26.69      5.76 o 
   7   2  20       77.88       81.68      5.32 o 
   8   2  20       40.25       34.44      6.89 o 
   9   2  20       62.70       77.87      5.62 o 
  10   2  20        1.95       -1.74      4.39 o 
 -10   3  20      133.94      128.24      9.16 o 
  -9   3  20      431.26      435.69     13.76 o 
  -8   3  20        2.78       -0.90      5.01 o 
  -7   3  20     1152.14     1172.44     23.13 o 
  -6   3  20       22.68       22.63      4.77 o 
  -5   3  20     2547.26     2581.24     29.81 o 
  -4   3  20       95.74       91.27      5.16 o 
  -3   3  20      487.31      508.56     14.67 o 
  -2   3  20       84.92       89.17      4.41 o 
  -1   3  20      686.90      723.49     11.47 o 
   0   3  20      985.22      951.78     12.30 o 
   1   3  20       65.55       74.05      3.68 o 
   2   3  20       41.50       46.14      3.82 o 
   3   3  20      973.93      972.97     16.25 o 
   4   3  20      101.68       94.40      4.85 o 
   5   3  20     2894.11     2703.41     30.36 o 
   6   3  20       71.54       83.39      6.03 o 
   7   3  20      444.03      466.20     10.24 o 
   8   3  20       27.04       31.30      4.71 o 
   9   3  20      225.92      236.78      9.92 o 
  -9   4  20        1.01       -2.10      8.35 o 
  -8   4  20       32.42       26.17      6.50 o 
  -7   4  20       75.80       71.60      7.06 o 
  -6   4  20      271.75      261.12     10.74 o 
  -5   4  20       22.50       23.60      5.53 o 
  -4   4  20      239.39      262.73      8.87 o 
  -3   4  20       67.39       55.26      5.90 o 
  -2   4  20      232.44      241.06      6.77 o 
  -1   4  20      146.18      141.82      5.56 o 
   0   4  20       22.15       16.73      3.37 o 
   1   4  20       91.86       99.75      4.69 o 
   2   4  20      178.36      167.92      8.33 o 
   3   4  20       33.63       38.87      4.72 o 
   4   4  20       46.17       55.28      4.01 o 
   5   4  20       20.70       18.73      3.53 o 
   6   4  20       33.25       32.34      4.68 o 
   7   4  20       26.60       25.32      4.82 o 
   8   4  20       17.21       15.40      4.46 o 
  -8   5  20       10.09        7.78      6.24 o 
  -7   5  20     1037.22     1047.85     22.67 o 
  -6   5  20        4.02        2.92      5.20 o 
  -5   5  20      598.30      632.88     16.15 o 
  -4   5  20       43.48       37.29      6.00 o 
  -3   5  20      320.98      345.61     11.84 o 
  -2   5  20       85.17       95.13      7.12 o 
  -1   5  20      434.77      434.51     12.90 o 
   0   5  20       28.53       16.81      5.30 o 
   1   5  20      840.74      852.63     15.25 o 
   2   5  20       23.94       17.39      4.11 o 
   3   5  20      201.56      199.72      7.94 o 
   4   5  20        0.01       -3.49      3.94 o 
   5   5  20      229.72      229.26     13.86 o 
   6   5  20        0.96        4.18      4.94 o 
   7   5  20      715.32      779.96     16.56 o 
  -7   6  20        1.08        8.67      6.13 o 
  -6   6  20       92.83       99.76     11.11 o 
  -5   6  20       77.06       62.67      5.77 o 
  -4   6  20      269.73      274.72     19.05 o 
  -3   6  20       12.76       13.59      5.84 o 
  -2   6  20       20.33       19.59      6.77 o 
  -1   6  20        4.95        9.59      7.50 o 
   0   6  20        0.65        2.02      5.28 o 
   1   6  20        2.08        3.61      8.22 o 
   2   6  20       43.09       43.07      9.12 o 
   3   6  20       15.99       12.82      8.13 o 
   4   6  20        8.84        2.19      5.78 o 
   5   6  20       21.85       18.58      5.40 o 
  -4   7  20        8.45       12.28      6.53 o 
  -3   7  20       78.64       75.56      7.98 o 
  -2   7  20      142.35      149.00     13.91 o 
  -1   7  20      805.33      866.28     29.89 o 
   0   7  20       38.22       29.80     10.02 o 
   1   7  20      378.66      381.71     20.05 o 
   2   7  20       11.30       16.25      9.84 o 
   3   7  20      176.60      173.65     15.26 o 
 -11   0  21      327.99      308.04     12.83 o 
  -9   0  21      999.03      947.69     20.82 o 
  -7   0  21      762.29      710.90     35.81 o 
  -5   0  21      146.46      223.12      8.64 o 
  -3   0  21     4703.85     4522.46     86.60 o 
  -1   0  21      808.58      827.64     37.48 o 
   1   0  21      219.41      256.21      8.45 o 
   3   0  21     4183.47     4236.68     61.03 o 
   5   0  21      225.93      234.76     10.08 o 
   7   0  21      999.79      940.24     21.34 o 
   9   0  21      562.80      572.97     20.54 o 
 -11   1  21       95.38      107.84      7.33 o 
 -10   1  21       79.14       76.90      6.34 o 
  -9   1  21        1.19        0.73      3.84 o 
  -8   1  21       52.79       46.34      4.06 o 
  -7   1  21       82.05       79.10      4.45 o 
  -6   1  21       30.96       31.26      4.44 o 
  -5   1  21        6.96        4.83      5.67 o 
  -4   1  21       62.77       56.08      4.39 o 
  -3   1  21      668.93      572.64     11.10 o 
  -2   1  21       30.40       36.04      4.23 o 
  -1   1  21      118.90      113.23      4.94 o 
   0   1  21      462.40      485.61      8.07 o 
   1   1  21      269.08      278.10      6.96 o 
   2   1  21        0.20        4.43      3.59 o 
   3   1  21     1476.83     1431.71     21.04 o 
   4   1  21       20.07       20.68      3.66 o 
   5   1  21      258.64      251.14      7.32 o 
   6   1  21       51.48       34.69      4.24 o 
   7   1  21        5.35        3.87      3.72 o 
   8   1  21       38.59       32.98      4.73 o 
   9   1  21       68.49       61.27      5.41 o 
 -10   2  21       12.96       11.00      5.98 o 
  -9   2  21      899.61      877.40     20.30 o 
  -8   2  21       87.71       96.59      7.28 o 
  -7   2  21      489.88      485.40     15.33 o 
  -6   2  21        0.76        1.58      3.34 o 
  -5   2  21     2912.33     2766.10     34.67 o 
  -4   2  21        0.95        9.15      5.83 o 
  -3   2  21      275.30      318.58     10.73 o 
  -2   2  21        2.02       -0.36      3.11 o 
  -1   2  21      147.15      161.60      5.10 o 
   0   2  21     1208.04     1181.38     14.25 o 
   1   2  21     1038.21     1010.30     12.88 o 
   2   2  21       10.73        1.22      2.94 o 
   3   2  21     1449.80     1473.04     18.58 o 
   4   2  21      146.20      134.85      5.60 o 
   5   2  21     1987.88     1936.99     23.55 o 
   6   2  21      194.51      189.78      6.97 o 
   7   2  21      281.76      297.58      8.58 o 
   8   2  21        5.16        0.33      4.05 o 
   9   2  21      701.65      701.71     13.55 o 
 -10   3  21       61.88       67.87      8.00 o 
  -9   3  21      192.24      195.94     10.74 o 
  -8   3  21       16.49       12.20      5.65 o 
  -7   3  21       22.77       26.32      5.77 o 
  -6   3  21      237.69      236.27     15.58 o 
  -5   3  21        0.30       -3.11      4.00 o 
  -4   3  21       47.35       52.70      5.95 o 
  -3   3  21      274.64      272.78     10.23 o 
  -2   3  21       36.94       32.78      3.94 o 
  -1   3  21       12.00       12.44      2.88 o 
   0   3  21      105.52      111.67      4.42 o 
   1   3  21       69.00       66.22      4.17 o 
   2   3  21        0.40       -1.60      3.44 o 
   3   3  21       80.55       74.85      4.60 o 
   4   3  21      190.75      180.16      6.70 o 
   5   3  21      452.52      470.82      9.96 o 
   6   3  21      242.79      230.18      8.93 o 
   7   3  21       15.31       11.75      3.99 o 
   8   3  21        0.24       -3.69      3.89 o 
  -9   4  21      294.37      292.40     12.24 o 
  -8   4  21        3.83        1.68      8.58 o 
  -7   4  21     1812.19     1772.52     39.60 o 
  -6   4  21        0.76       -3.61      4.95 o 
  -5   4  21      712.30      710.81     16.92 o 
  -4   4  21        0.26       -7.13      6.41 o 
  -3   4  21      174.42      175.17     12.37 o 
  -2   4  21      584.33      570.41     12.10 o 
  -1   4  21      433.16      417.60      9.99 o 
   0   4  21      129.58      153.59      6.10 o 
   1   4  21      585.10      589.04     12.16 o 
   2   4  21        9.36        7.15      3.74 o 
   3   4  21      263.49      245.52      8.34 o 
   4   4  21        0.81       -5.00      3.33 o 
   5   4  21      877.04      842.81     13.80 o 
   6   4  21       22.84       28.63      5.64 o 
   7   4  21     1209.78     1207.09     28.59 o 
   8   4  21        0.25        2.81      5.24 o 
  -8   5  21       43.54       45.62      7.43 o 
  -7   5  21       13.67       13.06      6.34 o 
  -6   5  21      112.73      114.01      8.27 o 
  -5   5  21       25.10       18.06      9.21 o 
  -4   5  21       94.23       91.03     11.11 o 
  -3   5  21       94.49      106.00     11.51 o 
  -2   5  21        0.03        2.61      5.06 o 
  -1   5  21       21.00       21.81      7.40 o 
   0   5  21       93.31       88.59      7.25 o 
   1   5  21       29.45       28.33      4.49 o 
   2   5  21        3.32        2.94      4.00 o 
   3   5  21      125.83      117.81      9.25 o 
   4   5  21       97.42       98.02      8.29 o 
   5   5  21        6.05        5.90      4.81 o 
   6   5  21        1.41       -5.85      4.20 o 
  -6   6  21        0.51        1.08      6.03 o 
  -5   6  21      252.99      274.70     16.62 o 
  -4   6  21        3.77        4.12      5.42 o 
  -3   6  21      329.30      339.01     12.77 o 
  -2   6  21        3.71        4.91      9.39 o 
  -1   6  21      468.77      499.44     14.91 o 
   0   6  21        0.96       -6.01      5.19 o 
   1   6  21      284.79      328.52     18.24 o 
   2   6  21        0.01       -3.97      8.22 o 
   3   6  21      192.84      160.56     14.36 o 
   4   6  21        2.62       -8.99      5.99 o 
   5   6  21      198.02      205.48     11.78 o 
  -2   7  21        1.79      -11.11      8.76 o 
  -1   7  21       24.72       36.66      9.75 o 
   0   7  21        3.60        8.40      9.57 o 
   1   7  21       74.86       65.83     11.92 o 
 -10   0  22       30.01       34.27      8.94 o 
  -8   0  22        0.12       -2.01      4.28 o 
  -6   0  22       23.02       21.72      5.27 o 
  -4   0  22      235.34      197.68      8.52 o 
  -2   0  22      284.63      246.35     14.45 o 
   0   0  22      388.47      359.09     11.59 o 
   2   0  22     1035.45     1016.37     20.34 o 
   4   0  22      149.16      151.60     10.43 o 
   6   0  22       33.66       26.73      6.03 o 
   8   0  22       15.26       24.25      6.74 o 
 -10   1  22       10.41        9.40      5.07 o 
  -9   1  22      652.37      624.03     11.75 o 
  -8   1  22       31.58       18.03      4.11 o 
  -7   1  22     1606.96     1574.78     21.23 o 
  -6   1  22       40.01       41.16      4.80 o 
  -5   1  22     1962.10     1940.27     33.18 o 
  -4   1  22        0.44        1.28      3.88 o 
  -3   1  22     1137.50     1127.82     22.16 o 
  -2   1  22      146.63      166.15      8.39 o 
  -1   1  22     1465.17     1407.38     23.35 o 
   0   1  22        1.18        3.15      2.82 o 
   1   1  22      837.40      883.17     11.87 o 
   2   1  22     1090.02     1100.46     15.08 o 
   3   1  22      913.16      948.86     13.95 o 
   4   1  22       30.42       21.45      3.72 o 
   5   1  22      167.84      156.90      6.22 o 
   6   1  22        2.47       -5.09      3.40 o 
   7   1  22      666.43      642.64     12.30 o 
   8   1  22       30.04       30.76      4.82 o 
   9   1  22      399.02      402.26     11.42 o 
 -10   2  22       67.39       64.93      7.58 o 
  -9   2  22       53.32       59.27      7.53 o 
  -8   2  22        7.58        8.43      5.55 o 
  -7   2  22      113.13      106.68      6.29 o 
  -6   2  22        2.10        3.88      3.88 o 
  -5   2  22      277.83      267.38      8.58 o 
  -4   2  22       50.77       42.82      4.43 o 
  -3   2  22      709.00      678.92     16.22 o 
  -2   2  22        0.09        2.28      4.50 o 
  -1   2  22      401.86      368.70      8.27 o 
   0   2  22      101.43       95.62      4.19 o 
   1   2  22       79.85       86.56      5.01 o 
   2   2  22        0.12       -2.00      3.31 o 
   3   2  22      405.90      418.05      8.84 o 
   4   2  22        2.63        3.45      3.39 o 
   5   2  22      147.79      138.02      5.96 o 
   6   2  22       85.25       74.95      5.23 o 
   7   2  22        4.63        2.27      3.99 o 
   8   2  22       10.28        4.94      4.12 o 
  -9   3  22      363.51      319.16     15.80 o 
  -8   3  22       39.43       38.26      6.54 o 
  -7   3  22     1083.03     1039.56     21.95 o 
  -6   3  22        9.59       12.11      5.27 o 
  -5   3  22     1038.38      961.27     20.13 o 
  -4   3  22       26.15       22.76      5.26 o 
  -3   3  22     1062.40     1085.73     37.93 o 
  -2   3  22      299.39      295.04     10.61 o 
  -1   3  22      454.74      489.54     10.09 o 
   0   3  22       25.80       27.69      3.57 o 
   1   3  22      577.01      598.30     12.23 o 
   2   3  22       28.64       27.00      4.48 o 
   3   3  22      383.07      385.63     14.12 o 
   4   3  22      163.53      167.33      6.49 o 
   5   3  22     2029.04     1986.88     25.01 o 
   6   3  22        0.35        0.80      3.84 o 
   7   3  22      311.43      349.09      9.48 o 
   8   3  22        5.95       10.26      4.53 o 
  -8   4  22       32.55       25.85      6.48 o 
  -7   4  22       24.90       36.91      6.53 o 
  -6   4  22       14.83        4.03      5.32 o 
  -5   4  22        3.06       -0.09      8.04 o 
  -4   4  22        0.76       -7.22      7.68 o 
  -3   4  22       62.09       65.11     10.38 o 
  -2   4  22       22.13       25.01      4.26 o 
  -1   4  22        0.21       -3.74      3.45 o 
   0   4  22       23.18       23.95      4.02 o 
   1   4  22        4.18       -0.21      3.66 o 
   2   4  22       53.68       44.76      4.98 o 
   3   4  22       55.58       69.04      7.03 o 
   4   4  22      137.84      134.03      6.90 o 
   5   4  22        5.47       13.51      4.18 o 
   6   4  22       40.10       42.29      6.01 o 
   7   4  22       94.38      112.32      7.54 o 
  -7   5  22      290.53      301.24     12.62 o 
  -6   5  22        8.50       16.02      7.50 o 
  -5   5  22      455.74      444.83     20.95 o 
  -4   5  22       30.89       38.83      9.75 o 
  -3   5  22      455.41      453.61     13.96 o 
  -2   5  22        0.59        5.91      5.04 o 
  -1   5  22      195.57      214.13     10.14 o 
   0   5  22        3.49        2.45      5.20 o 
   1   5  22      147.80      143.71      7.03 o 
   2   5  22        0.11       -3.34      3.83 o 
   3   5  22      427.51      411.52     11.09 o 
   4   5  22        4.83        4.57      6.21 o 
   5   5  22      470.11      497.56     36.17 o 
   6   5  22        0.24        3.77      4.65 o 
  -5   6  22       38.35       36.57     10.66 o 
  -4   6  22        0.09      -10.48      8.22 o 
  -3   6  22       96.68      118.30      8.91 o 
  -2   6  22        4.89        0.07      8.80 o 
  -1   6  22        0.02        9.55      5.90 o 
   0   6  22        6.88       -1.11      7.81 o 
   1   6  22      202.38      231.45     16.53 o 
   2   6  22       30.52       25.74     10.11 o 
   3   6  22       23.25       14.99      9.66 o 
   4   6  22       31.85       32.21     12.51 o 
  -9   0  23     1228.21     1243.14     25.32 o 
  -7   0  23     2306.37     2240.25     37.06 o 
  -5   0  23      578.35      635.56     15.61 o 
  -3   0  23     3117.16     2829.47     62.76 o 
  -1   0  23     1666.16     1764.40     43.62 o 
   1   0  23      568.02      606.84     21.76 o 
   3   0  23       97.84       95.10      7.28 o 
   5   0  23      776.45      780.10     23.66 o 
   7   0  23      567.01      597.25     17.08 o 
  -9   1  23       71.54       77.98      6.31 o 
  -8   1  23        0.03       -5.10      4.05 o 
  -7   1  23        8.91       12.04      4.66 o 
  -6   1  23       96.19       96.91      6.18 o 
  -5   1  23       15.08       24.13      4.36 o 
  -4   1  23       41.70       42.85      4.46 o 
  -3   1  23        5.52       17.10      5.25 o 
  -2   1  23       14.88       25.30      5.04 o 
  -1   1  23      141.46      158.91      7.46 o 
   0   1  23      165.89      162.64      6.06 o 
   1   1  23       43.14       54.48      6.06 o 
   2   1  23       92.13      110.93      5.83 o 
   3   1  23       97.10       89.23      6.01 o 
   4   1  23      224.48      200.66      6.92 o 
   5   1  23       28.19       22.50      5.78 o 
   6   1  23       74.47       82.50      5.53 o 
   7   1  23        0.69       -2.52      3.97 o 
   8   1  23       52.15       43.08      5.23 o 
  -9   2  23      344.99      315.89     12.95 o 
  -8   2  23        1.93        7.33      8.08 o 
  -7   2  23     1546.95     1549.75     27.00 o 
  -6   2  23       29.58       25.89      4.73 o 
  -5   2  23     1757.45     1674.45     36.60 o 
  -4   2  23       61.08       68.77      7.59 o 
  -3   2  23      596.68      683.04     20.91 o 
  -2   2  23       76.39       85.19      7.04 o 
  -1   2  23     1779.78     1833.05     22.92 o 
   0   2  23       85.79       81.28      4.65 o 
   1   2  23      499.62      513.10     14.07 o 
   2   2  23       17.15       18.06      4.04 o 
   3   2  23       90.30       94.15      6.01 o 
   4   2  23        0.28        4.24      3.52 o 
   5   2  23      656.13      660.71     13.35 o 
   6   2  23      123.47      130.60      6.35 o 
   7   2  23      283.91      292.09      8.87 o 
   8   2  23       27.15       27.67      5.01 o 
  -9   3  23       45.27       43.08      7.38 o 
  -8   3  23        2.83        1.98      8.31 o 
  -7   3  23       46.80       36.79      6.43 o 
  -6   3  23       15.60       10.54      5.35 o 
  -5   3  23       15.63        9.39      8.49 o 
  -4   3  23        0.09        2.32      4.78 o 
  -3   3  23        2.41        8.57      5.01 o 
  -2   3  23      102.14      104.98      7.40 o 
  -1   3  23       87.50       96.58      7.18 o 
   0   3  23        3.75        2.92      5.29 o 
   1   3  23       29.48       27.63      4.41 o 
   2   3  23        1.97       -0.68      3.86 o 
   3   3  23      107.67      117.13      6.40 o 
   4   3  23      350.39      306.27      9.80 o 
   5   3  23       68.54       79.30      5.40 o 
   6   3  23        0.21       -0.94      3.82 o 
   7   3  23      130.93      113.47      6.46 o 
  -8   4  23        4.64        1.16      5.77 o 
  -7   4  23      306.52      272.81     11.70 o 
  -6   4  23        0.51        6.81      5.46 o 
  -5   4  23      715.55      627.79     23.84 o 
  -4   4  23       69.85       65.83     10.66 o 
  -3   4  23      821.24      851.56     27.99 o 
  -2   4  23        7.68        6.05      5.64 o 
  -1   4  23       24.88       25.71      4.47 o 
   0   4  23       58.15       51.99      5.06 o 
   1   4  23      305.06      295.25      9.02 o 
   2   4  23       41.73       39.97      5.05 o 
   3   4  23      977.46     1007.18     17.85 o 
   4   4  23       19.86       24.90      5.00 o 
   5   4  23      347.45      350.16     10.81 o 
   6   4  23        4.71        2.83      5.41 o 
  -6   5  23       11.81        6.41      8.76 o 
  -5   5  23       19.64       25.56      9.12 o 
  -4   5  23       10.09       17.70      8.58 o 
  -3   5  23      134.31      128.50     12.01 o 
  -2   5  23        4.89       -0.12      5.28 o 
  -1   5  23        1.14        0.18      5.49 o 
   0   5  23        8.27        0.65      5.33 o 
   1   5  23      113.86      122.34      6.71 o 
   2   5  23      112.03      143.70      7.33 o 
   3   5  23       46.17       50.52      5.80 o 
   4   5  23       39.31       44.52      7.69 o 
   5   5  23       42.34       38.48      7.28 o 
  -3   6  23      189.17      183.63     13.59 o 
  -2   6  23       10.10        5.99      6.07 o 
  -1   6  23      216.85      209.58     11.87 o 
   0   6  23       18.64       13.61      6.11 o 
   1   6  23      288.77      344.78     19.23 o 
   2   6  23        0.58       -5.69      9.12 o 
  -8   0  24       10.79        4.06      5.56 o 
  -6   0  24      146.55      148.85      8.80 o 
  -4   0  24      416.30      361.66     18.06 o 
  -2   0  24        6.93       10.20      6.68 o 
   0   0  24      216.02      233.80     13.91 o 
   2   0  24       32.58       22.58      7.59 o 
   4   0  24      174.73      166.22     11.15 o 
   6   0  24        5.59        5.85      7.81 o 
   8   0  24       71.99       59.07      8.20 o 
  -9   1  24     1044.28     1101.04     19.36 o 
  -8   1  24       33.53       50.40      5.49 o 
  -7   1  24     1067.13     1036.22     18.19 o 
  -6   1  24        3.13        1.37      3.93 o 
  -5   1  24      764.51      713.07     13.81 o 
  -4   1  24        5.24        4.65      5.36 o 
  -3   1  24     1301.99     1332.22     25.57 o 
  -2   1  24      119.24      113.60      7.60 o 
  -1   1  24     1999.41     2049.12     55.68 o 
   0   1  24        7.36        6.78      4.95 o 
   1   1  24      199.89      213.92      9.76 o 
   2   1  24        9.82        8.39      3.79 o 
   3   1  24      309.51      316.52      8.31 o 
   4   1  24      134.23      134.67      5.85 o 
   5   1  24      350.63      373.11      9.15 o 
   6   1  24       74.40       61.27      5.24 o 
   7   1  24      392.12      408.51     10.25 o 
   8   1  24        0.03       -4.29      4.38 o 
  -9   2  24        6.44        2.12      6.82 o 
  -8   2  24       26.58       27.02      6.62 o 
  -7   2  24        7.99        7.73      4.72 o 
  -6   2  24        5.11        6.80      4.46 o 
  -5   2  24       66.50       75.33      9.39 o 
  -4   2  24        1.21        2.39      5.91 o 
  -3   2  24       43.64       63.26      6.54 o 
  -2   2  24        0.09        1.99      4.91 o 
  -1   2  24      256.07      242.70     12.78 o 
   0   2  24        0.15        4.44      4.69 o 
   1   2  24        0.67       -1.47      3.61 o 
   2   2  24       87.47       79.79      5.64 o 
   3   2  24        5.22        7.09      4.29 o 
   4   2  24        2.32        1.76      3.56 o 
   5   2  24       57.43       59.11      5.09 o 
   6   2  24        8.06        0.75      4.04 o 
   7   2  24       88.46       94.69      6.15 o 
  -8   3  24       24.12       30.05     10.02 o 
  -7   3  24      623.58      634.74     16.87 o 
  -6   3  24       20.24       26.53      9.62 o 
  -5   3  24      876.35      892.83     29.35 o 
  -4   3  24        0.23       -0.87      5.15 o 
  -3   3  24      868.99      847.14     19.10 o 
  -2   3  24       40.22       29.06      5.84 o 
  -1   3  24      141.97      127.06      8.06 o 
   0   3  24       38.30       44.73      4.84 o 
   1   3  24      456.60      427.31     10.88 o 
   2   3  24        0.08        3.85      3.97 o 
   3   3  24      352.29      390.95     10.72 o 
   4   3  24        1.92        2.38      4.42 o 
   5   3  24      854.11      836.26     14.23 o 
   6   3  24      356.41      380.95      9.93 o 
  -7   4  24       44.66       54.59      7.27 o 
  -6   4  24       48.29       42.89     10.84 o 
  -5   4  24       42.20       39.46      9.75 o 
  -4   4  24        0.82       -1.44      7.59 o 
  -3   4  24      122.89      129.77     12.91 o 
  -2   4  24        2.19        2.98      8.04 o 
  -1   4  24        0.67        5.25      4.06 o 
   0   4  24       78.77       83.71      6.34 o 
   1   4  24       46.83       46.44      5.12 o 
   2   4  24       40.75       56.32      5.68 o 
   3   4  24       12.17       12.66      4.66 o 
   4   4  24       24.43       13.51      5.02 o 
   5   4  24      179.72      156.68      8.01 o 
  -5   5  24      852.18      816.97     28.90 o 
  -4   5  24       26.52       30.25     10.29 o 
  -3   5  24      276.44      304.68     18.15 o 
  -2   5  24        5.82        3.43      8.49 o 
  -1   5  24      216.91      231.51     18.11 o 
   0   5  24        6.39        4.04      9.03 o 
   1   5  24      596.90      667.18     19.61 o 
   2   5  24       97.76      103.06      7.79 o 
   3   5  24      681.75      750.60     18.52 o 
   4   5  24        6.73        2.90      6.01 o 
  -7   0  25      230.49      211.50     10.44 o 
  -5   0  25      571.38      595.64     22.76 o 
  -3   0  25     1486.44     1429.41     38.11 o 
  -1   0  25      508.72      528.36     20.59 o 
   1   0  25       92.93       92.38     10.48 o 
   3   0  25      167.51      162.31      9.21 o 
   5   0  25      340.01      357.31     13.36 o 
   7   0  25      311.44      304.70     14.49 o 
  -8   1  25       90.00       96.87      6.82 o 
  -7   1  25        2.11        4.13      4.52 o 
  -6   1  25        3.83       -2.51      4.23 o 
  -5   1  25       60.65       38.87      8.13 o 
  -4   1  25      108.66       95.36      7.82 o 
  -3   1  25        0.09        8.11      5.35 o 
  -2   1  25        3.87        4.12      5.20 o 
  -1   1  25       52.76       79.83      6.86 o 
   0   1  25       10.00       10.29      5.00 o 
   1   1  25      118.83      112.51      7.47 o 
   2   1  25      196.64      206.68      8.01 o 
   3   1  25       49.17       61.31      7.92 o 
   4   1  25        0.54       -1.93      3.62 o 
   5   1  25       91.63      103.59      5.79 o 
   6   1  25       36.91       30.95      4.72 o 
   7   1  25       39.47       44.35      5.35 o 
  -8   2  25       28.42       41.49      6.97 o 
  -7   2  25      798.57      829.64     19.91 o 
  -6   2  25       32.23       30.81      6.33 o 
  -5   2  25      753.30      691.09     17.51 o 
  -4   2  25      160.16      169.06      9.80 o 
  -3   2  25      808.25      812.18     26.32 o 
  -2   2  25       12.25        0.80      6.01 o 
  -1   2  25      775.01      755.93     29.85 o 
   0   2  25        2.44        3.75      4.80 o 
   1   2  25      240.81      248.47     10.62 o 
   2   2  25        7.15        4.50      4.29 o 
   3   2  25      508.07      531.30     12.43 o 
   4   2  25      167.42      170.04     12.28 o 
   5   2  25      418.92      435.40     10.67 o 
   6   2  25        1.22       -1.74      4.78 o 
  -7   3  25       41.55       43.29      6.99 o 
  -6   3  25       17.60       22.03     10.11 o 
  -5   3  25       61.34       51.65     10.11 o 
  -4   3  25        3.11        8.23      5.35 o 
  -3   3  25       14.53       19.83      5.77 o 
  -2   3  25       12.44       17.93      5.71 o 
  -1   3  25        5.93        0.00      4.79 o 
   0   3  25       70.31       74.27      7.08 o 
   1   3  25      133.68      138.64      9.84 o 
   2   3  25        2.65       -5.91      3.99 o 
   3   3  25       93.88       87.55      6.23 o 
   4   3  25      184.67      180.16      8.33 o 
   5   3  25       55.85       65.08      6.15 o 
   6   3  25        5.37        2.70      4.39 o 
  -6   4  25        2.79        6.77      9.57 o 
  -5   4  25     1087.52     1151.64     36.03 o 
  -4   4  25       26.74       22.94     10.11 o 
  -3   4  25      595.64      584.62     23.75 o 
  -2   4  25       29.84       35.76      9.03 o 
  -1   4  25      261.22      283.67     11.60 o 
   0   4  25        4.41        5.89      4.39 o 
   1   4  25     1220.71     1250.70     20.54 o 
   2   4  25      145.55      180.07      8.33 o 
   3   4  25      504.22      572.47     13.53 o 
   4   4  25       40.63       55.79      6.23 o 
  -4   5  25        1.78        1.72      9.39 o 
  -3   5  25       16.46       20.77      9.84 o 
  -2   5  25       38.18       46.69     10.48 o 
  -1   5  25        7.54       12.79      6.28 o 
   0   5  25        8.89       11.99     11.60 o 
   1   5  25        3.02       13.68      5.81 o 
   2   5  25       31.08       38.85      6.79 o 
  -8   0  26       53.53       42.47      7.37 o 
  -6   0  26       75.80       80.28     11.47 o 
  -4   0  26       24.19        0.36      7.95 o 
  -2   0  26       81.47       49.58      8.85 o 
   0   0  26      101.23      113.24     10.84 o 
   2   0  26      249.44      268.47     15.62 o 
   4   0  26       22.08       13.15      7.90 o 
   6   0  26      166.51      185.85     15.53 o 
  -7   1  26      189.81      166.99     15.41 o 
  -6   1  26        1.76        1.75      5.93 o 
  -5   1  26      659.03      676.11     17.58 o 
  -4   1  26       29.57       32.09      6.21 o 
  -3   1  26      625.20      663.56     28.81 o 
  -2   1  26        0.12       -1.03      5.27 o 
  -1   1  26      303.96      286.15     11.17 o 
   0   1  26       99.70      108.04      8.01 o 
   1   1  26      383.61      372.82     12.76 o 
   2   1  26       31.20       34.17      5.97 o 
   3   1  26      217.61      243.67      9.03 o 
   4   1  26        0.34       -6.27      4.25 o 
   5   1  26      218.53      240.08      8.24 o 
   6   1  26       34.73       28.99      4.90 o 
  -7   2  26        6.16       14.18      6.17 o 
  -6   2  26       14.45       13.50      6.35 o 
  -5   2  26       10.78       15.83      5.97 o 
  -4   2  26        0.28       -4.73      6.50 o 
  -3   2  26      171.22      182.99     10.52 o 
  -2   2  26      107.32       95.25      7.36 o 
  -1   2  26       10.90       15.74      6.91 o 
   0   2  26       76.29       59.95      6.71 o 
   1   2  26       63.97       89.01      7.63 o 
   2   2  26       22.78       23.10      4.82 o 
   3   2  26       49.92       54.51      5.61 o 
   4   2  26      104.22      121.53      7.62 o 
   5   2  26      225.82      258.47     10.05 o 
  -6   3  26       86.79       85.52     11.83 o 
  -5   3  26      941.69      991.26     32.96 o 
  -4   3  26       99.47      104.84      8.15 o 
  -3   3  26      742.59      723.22     18.14 o 
  -2   3  26       22.42       15.65      6.01 o 
  -1   3  26      468.64      482.37     14.59 o 
   0   3  26        1.32        1.98      5.31 o 
   1   3  26      495.56      530.18     13.71 o 
   2   3  26       30.37       33.60      5.27 o 
   3   3  26      253.63      264.21     11.13 o 
   4   3  26       31.09       41.09      5.80 o 
   5   3  26      302.74      316.26     11.11 o 
  -5   4  26       15.07       14.99      9.66 o 
  -4   4  26      112.98      116.31     13.64 o 
  -3   4  26       21.41       15.71      8.94 o 
  -2   4  26        3.49        1.26      7.77 o 
  -1   4  26        1.68        3.49      5.44 o 
   0   4  26       46.94       28.92      6.35 o 
   1   4  26       44.93       53.02      5.78 o 
   2   4  26       56.70       53.72      5.99 o 
   3   4  26       92.27      108.29     12.20 o 
  -7   0  27      102.88      119.74     13.36 o 
  -5   0  27     1066.00     1133.22     34.59 o 
  -3   0  27      320.38      306.67     17.70 o 
  -1   0  27     1156.50     1162.02     34.41 o 
   1   0  27      613.97      669.87     25.01 o 
   3   0  27      141.85      164.89     13.64 o 
   5   0  27      263.47      270.43     12.09 o 
  -6   1  27       26.41       39.18     13.73 o 
  -5   1  27        7.11        7.44      5.61 o 
  -4   1  27       44.50       46.81      6.54 o 
  -3   1  27       96.10       98.81      7.66 o 
  -2   1  27      301.68      299.50     18.02 o 
  -1   1  27        4.12       16.62      5.46 o 
   0   1  27      253.16      278.01     11.67 o 
   1   1  27        8.35       22.32      6.06 o 
   2   1  27        9.72        1.84      5.33 o 
   3   1  27       55.32       53.72      7.18 o 
   4   1  27       69.40       60.65      6.11 o 
   5   1  27       36.30       38.81      5.82 o 
  -6   2  27      142.18      145.68      9.41 o 
  -5   2  27      456.34      484.89     15.69 o 
  -4   2  27       24.76       18.70      5.84 o 
  -3   2  27      494.17      534.48     16.75 o 
  -2   2  27        4.19        8.78      5.58 o 
  -1   2  27      574.13      579.12     16.22 o 
   0   2  27        0.07        5.32      6.91 o 
   1   2  27      464.57      456.32     14.72 o 
   2   2  27       21.18       20.08      5.75 o 
   3   2  27      183.58      200.30      8.74 o 
   4   2  27        1.01       -2.14      6.48 o 
  -5   3  27       99.73       94.55     12.19 o 
  -4   3  27       84.84       92.15      8.31 o 
  -3   3  27       75.49      105.87      8.42 o 
  -2   3  27      108.19      103.55     11.02 o 
  -1   3  27        9.40       13.31      5.91 o 
   0   3  27       68.77       62.57      6.98 o 
   1   3  27        6.71        4.53      5.08 o 
   2   3  27      113.28      119.19      7.12 o 
   3   3  27       25.11       28.54      5.49 o 
  -3   4  27      620.48      617.67     25.92 o 
  -2   4  27        0.20      -10.84      7.22 o 
  -1   4  27      211.13      240.37     11.20 o 
   0   4  27        9.77        9.73      6.05 o 
   1   4  27      128.72      109.92      7.12 o 
  -6   0  28       68.69       88.41     12.28 o 
  -4   0  28      106.69      119.02     12.10 o 
  -2   0  28      495.04      489.62     21.85 o 
   0   0  28      167.60      204.90     15.62 o 
   2   0  28        9.57        3.25      8.22 o 
   4   0  28      142.02      124.98     12.64 o 
  -5   1  28      347.01      325.33     13.16 o 
  -4   1  28        8.05       12.92      6.22 o 
  -3   1  28      689.97      711.56     21.72 o 
  -2   1  28        0.51        8.37      5.90 o 
  -1   1  28     1246.26     1334.22     26.94 o 
   0   1  28        1.82        2.51      5.97 o 
   1   1  28      588.55      607.01     17.05 o 
   2   1  28        0.04       -7.37      4.92 o 
   3   1  28      132.18      123.08      8.87 o 
   4   1  28        4.20        1.10      5.67 o 
  -5   2  28      218.08      209.35     17.52 o 
  -4   2  28       88.30      102.24      8.43 o 
  -3   2  28        0.22        8.31      6.18 o 
  -2   2  28      493.66      554.56     36.66 o 
  -1   2  28        4.98       12.54      5.89 o 
   0   2  28       88.03       75.05      7.47 o 
   1   2  28        0.25       -1.95      5.71 o 
   2   2  28       51.83       41.46      7.18 o 
   3   2  28        6.39        0.23      5.94 o 
  -3   3  28      528.18      557.33     16.71 o 
  -2   3  28        8.65        5.59      5.97 o 
  -1   3  28      206.13      225.09     11.11 o 
   0   3  28        3.33        7.75      6.02 o 
   1   3  28      160.71      176.51     26.50 o 
  -3   0  29      931.90      942.59     31.43 o 
  -1   0  29      961.96     1133.67     34.95 o 
   1   0  29      290.01      305.23     18.42 o 
  -4   1  29      140.85      170.02     12.24 o 
  -3   1  29        1.39        9.06      5.78 o 
  -2   1  29      376.43      405.02     14.07 o 
  -1   1  29        2.42       23.76      6.53 o 
   0   1  29      178.08      190.44     10.88 o 
   1   1  29       57.45       63.96      7.72 o 
   2   1  29      116.93      108.27      9.00 o 
  -2   2  29       87.15      117.69      9.15 o 
  -1   2  29      413.67      441.03     14.81 o 
   0   2  29       74.36       67.79      9.21 o 
   1   2  29      320.66      354.28     13.62 o 
                                                 
